# Supplementary material for: Injectable hydrogel bioelectrostimulator for wireless deep brain neuromodulation
Source: Nat Commun. 2026 Feb 4;17:4526. doi: 10.1038/s41467-026-69226-1 (PMC13194742; doi:10.1038/s41467-026-69226-1)
Supplement: Supplementary file 4 — Descriptions of Supplementary Movies 1–5 [file 41467_2026_69226_MOESM4_ESM.xls]

## Sheet: Summary Report
Subject Name	Subject Group	Subject Gender	Subject Age	Subject Genotype	Subject Phenotype	Subject Treatment	Subject Dosis	Subject Extra-Field	Experimenter	Exp. File Date	Exp. File Time	Exp. File Date Last Modif.	Exp. File Time Last Modif.	Exp. Code	Exp. Comments	Exp. Protocol Name	Exp. File Name	Trial Phase	Trial Session	Trial Name	Trial Arena	Trial Date	Trial Time	Trial Duration (HH:MM:SS,00)	Trial Sampling Time (Seconds)	Trial Sample Number	Trial Comments	ACQ. Calibration Units	ACQ. Calibration Horizontal	ACQ. Calibration Vertical	ACQ. Image Height (Pixels)	ACQ. Image Width (Pixels)	ACQ. Detection Brightness	ACQ. Detection Contrast	ACQ. Zone Specific BC	ACQ. Track Detection Mode	ACQ. Track Detection Threshold	ACQ. Track Detection Erosion	ACQ. Track Detection Anti-Vibration Filter	ACQ. Timing Mode	ACQ. Timing Latency Time (HH:MM:SS,00)	ACQ. Timing Acquisition Time (HH:MM:SS,00)	ACQ. Timing Stop Mode	AN. Zone Definition Name	AN. Zones Number	AN. Zone Associations Number	AN. Speed Smoothing	AN. Speed Threshold Resting	AN. Speed Threshold Fast
ICH(+)WES(+) Rat 1		Male	0				0		No Name	2023-12-14	1899-12-31 08:59:02	2023-11-09	1899-12-31 20:30:11			Open Field	Exp_2023_11_09.sme	Phase 1	Session 2	Trial 1	Arena 1	2023-11-09	1899-12-31 17:10:41	00:05:00.00	0.06	4800		Centimeters	0.01	0.01	480	640	175	125	Disabled	Center of Mass	30	1	Disabled	Pre-Set Time 300.00	00:00:00.00	00:05:00.00	When STOP button is pressed or time expires.	Rect :	2	1	0.5	2.5	5
ICH(+)WES(+) Rat 2		Male	0				0		No Name	2023-12-14	1899-12-31 08:59:02	2023-11-09	1899-12-31 20:30:11			Open Field	Exp_2023_11_09.sme	Phase 1	Session 2	Trial 2	Arena 1	2023-11-09	1899-12-31 17:18:39	00:05:00.00	0.06	4800		Centimeters	0.01	0.01	480	640	175	125	Disabled	Center of Mass	30	1	Disabled	Pre-Set Time 300.00	00:00:00.00	00:05:00.00	When STOP button is pressed or time expires.	Rect :	2	1	0.5	2.5	5
ICH(+)WES(+) Rat 3		Male	0				0		No Name	2023-12-14	1899-12-31 08:59:02	2023-11-09	1899-12-31 20:30:11			Open Field	Exp_2023_11_09.sme	Phase 1	Session 2	Trial 3	Arena 1	2023-11-09	1899-12-31 17:25:03	00:05:00.00	0.06	4800		Centimeters	0.01	0.01	480	640	175	125	Disabled	Center of Mass	30	1	Disabled	Pre-Set Time 300.00	00:00:00.00	00:05:00.00	When STOP button is pressed or time expires.	Rect :	2	1	0.5	2.5	5
ICH(+)WES(+) Rat 4		Male	0				0		No Name	2023-12-14	1899-12-31 08:59:02	2023-11-09	1899-12-31 20:30:11			Open Field	Exp_2023_11_09.sme	Phase 1	Session 2	Trial 4	Arena 1	2023-11-09	1899-12-31 17:31:10	00:05:00.00	0.06	4800		Centimeters	0.01	0.01	480	640	175	125	Disabled	Center of Mass	30	1	Disabled	Pre-Set Time 300.00	00:00:00.00	00:05:00.00	When STOP button is pressed or time expires.	Rect :	2	1	0.5	2.5	5
ICH(+)WES(+) Rat 5		Male	0				0		No Name	2023-12-14	1899-12-31 08:59:02	2023-11-09	1899-12-31 20:30:11			Open Field	Exp_2023_11_09.sme	Phase 1	Session 2	Trial 5	Arena 1	2023-11-09	1899-12-31 17:37:15	00:05:00.00	0.06	4800		Centimeters	0.01	0.01	480	640	175	125	Disabled	Center of Mass	30	1	Disabled	Pre-Set Time 300.00	00:00:00.00	00:05:00.00	When STOP button is pressed or time expires.	Rect :	2	1	0.5	2.5	5
[truncated: 186 more columns]
