# Supplementary material for: Injectable hydrogel bioelectrostimulator for wireless deep brain neuromodulation
Source: Nat Commun. 2026 Feb 4;17:4526. doi: 10.1038/s41467-026-69226-1 (PMC13194742; doi:10.1038/s41467-026-69226-1)
Supplement: Supplementary file 10 — Source Data [file 41467_2026_69226_MOESM10_ESM.xlsx]

## Sheet: Fig. 2b
Input Voltage (V)	U1 (mV, Mean)	U1 (mV, SD)	U2 (mV, Mean)	U2 (mV, SD)
0.5	81.84	17.4849	47.4	6.02495
1	179.74	26.4423	85.8	9.27109
1.5	222.42	25.0648	126.8	13.7013
2	301.4	36.9134	162.6	22.0736
2.5	362.78	44.1451	213.4	16.269
3	448.14	36.3952	262.8	24.0866
3.5	526.24	44.8947	297	34.7434
4	607.86	58.5772	327.4	33.9749
4.5	638.66	60.423	361	21.5811
5	734.8	45.3008	390.6	34.2779

## Sheet: Fig. 2c
Input Voltage (V)	J1 (mA cm-2, Mean)	J1 (mA cm-2, SD)	J2 (mA cm-2, Mean)	J2 (mA cm-2, SD)
0.5	0.52584	0.08195	0.10701	0.0065
1	1.00674	0.07177	0.1921	0.02287
1.5	1.46517	0.1131	0.28943	0.02562
2	2	0.16261	0.36459	0.0213
2.5	2.40899	0.20631	0.48076	0.0282
3	2.92135	0.27497	0.55745	0.04312
3.5	3.43371	0.29992	0.64688	0.03515
4	3.86067	0.0932	0.73962	0.04867
4.5	4.33708	0.29024	0.82395	0.05766
5	4.73258	0.51015	0.90293	0.0576

## Sheet: Fig. 2e
Time (s)	ΔF/F0 (%) (ICH (+) WES (-/+)) (Mean)	ΔF/F0 (%) (ICH (+) WES (-/+)) (SD)	ΔF/F0 (%) (ICH (-) WES (-/+)) (Mean)	ΔF/F0 (%) (ICH (-) WES (-/+)) (SD)
0.26258	0	0	0	0
0.52516	1.11571	3.98537	0.51458	2.23231
0.78775	0.92101	2.9205	0.42375	5.07739
1.05033	-0.31776	2.634	0.64641	2.23332
1.31291	-1.56567	3.57979	1.71288	4.93244
1.57549	-0.63582	3.48557	0.15023	3.15513
1.83807	1.2183	3.77285	-0.45315	3.65615
2.10066	1.63017	4.33598	-0.07188	3.25096
2.36324	1.04685	4.6522	1.75209	5.41
2.62582	3.65154	3.91793	0.37257	5.05226
2.8884	0.78118	3.07957	0.45491	4.49945
3.15098	1.3372	4.8935	1.14473	4.29389
3.41357	-0.4552	2.38244	1.51002	4.93389
3.67615	1.30998	3.47861	2.09698	3.34792
3.93873	2.64487	2.90278	0.4579	4.22894
4.20131	0.40138	3.35352	-0.03246	3.83337
4.46389	3.36774	5.6798	0.77273	4.1136
4.72648	3.59999	5.14411	0.04018	3.46884
4.98906	2.65702	3.43329	1.14802	3.6388
5.25164	4.035	6.04374	0.71573	2.82525
5.51422	2.43833	2.18673	0.80819	3.81587
5.77681	3.30891	6.48875	2.63455	5.9396
6.03939	0.49824	4.12398	2.40162	3.49514
6.30197	4.21054	4.23952	1.83376	4.8068
6.56455	2.32282	4.5445	1.49937	5.10059
6.82713	2.56831	5.01402	2.351	4.1021
7.08972	3.87238	6.04805	1.78333	3.41715
7.3523	3.68007	5.96312	2.07893	3.76711
7.61488	1.69751	5.68838	0.89295	3.1499
7.87746	2.09158	4.74185	1.7125	3.64714
8.14004	3.07278	6.51059	3.84089	3.40887
8.40263	1.46852	4.30845	2.76125	3.09328
8.66521	2.67332	5.33853	3.05132	2.82233
8.92779	5.51357	6.3466	1.49859	4.42614
9.19037	2.63896	3.51924	1.05379	4.62748
9.45295	4.85176	4.41047	2.90724	3.46112
9.71554	4.9197	7.20891	2.17369	3.68207
9.97812	4.24957	6.2105	1.28507	5.38142
10.2407	4.99143	7.17108	1.62889	5.5767
10.5033	4.38832	5.16194	0.6281	6.3309
10.7659	6.65091	9.57629	1.92414	5.61093
11.0284	4.01781	6.97695	-0.35682	5.60575
11.291	5.05973	7.78964	1.78719	5.27003
11.5536	4.10895	7.29856	1.56964	4.87836
11.8162	5.66443	9.14658	1.70626	5.73802
12.0788	4.58403	5.78649	2.23805	4.4883
12.3414	8.53923	8.49633	0.25802	5.52669
12.6039	4.71173	6.32681	1.65244	5.7787
12.8665	5.94902	6.58907	0.13441	5.59862
13.1291	4.69156	7.4276	1.48178	4.87137
13.3917	7.9136	7.01621	2.03553	5.01341
13.6543	5.66367	5.85169	0.71068	4.43275
13.9169	5.10796	7.00603	1.73652	6.21305
14.1794	6.40688	7.64651	0.72821	5.82544
14.442	6.47732	7.78224	2.54612	5.41315
14.7046	6.83931	9.39387	2.23578	4.3737
14.9672	6.52193	8.89827	2.7015	6.07662
15.2298	6.22769	7.52307	2.53354	5.23022
15.4923	5.30983	3.57961	1.46926	3.59551
15.7549	6.65008	7.35372	3.91528	4.65427
16.0175	4.51187	9.12547	4.78622	4.73511
16.2801	4.01842	7.31459	3.87543	5.0761
16.5427	5.54562	6.12896	1.63245	3.89756
16.8053	8.47911	8.32266	4.83339	4.63697
17.0678	5.83315	6.61914	3.45916	4.19073
17.3304	6.46046	9.39754	3.94534	3.90956
17.593	5.4237	3.94364	3.239	3.32976
17.8556	7.32968	5.92697	4.28613	4.37015
18.1182	4.58247	6.27565	3.8349	2.37623
18.3807	7.12799	9.27446	5.45121	4.453
18.6433	7.67476	8.88163	4.06266	3.8839
18.9059	6.67693	8.72864	3.35321	3.29375
19.1685	5.82852	7.84154	3.08358	3.34211
19.4311	4.38402	7.58985	5.072	4.20351
19.6937	6.96671	10.1607	5.44106	5.07531
19.9562	4.5264	7.1941	5.93478	4.27061
20.2188	8.26385	9.43338	6.64151	4.89661
20.4814	8.26277	8.52852	6.19453	4.72935
20.744	7.58487	9.03655	6.31605	5.87413
21.0066	9.00223	9.55724	5.32238	3.21939
21.2691	8.49154	7.00315	4.83174	3.99531
21.5317	8.3692	11.04	5.59568	2.79893
21.7943	8.76018	8.52255	6.01273	4.05234
22.0569	6.74456	7.05825	6.44708	4.62276
22.3195	9.38348	7.48918	6.0731	4.15074
22.5821	7.62387	11.0143	5.87886	5.15569
22.8446	10.6721	10.4477	7.59664	6.03737
23.1072	7.19122	7.82697	6.87836	5.40455
23.3698	9.47598	9.53285	6.7535	5.25625
23.6324	9.85216	10.1428	7.21322	4.65262
23.895	10.0941	10.8041	5.99192	5.95229
24.1576	9.86465	9.47745	6.14479	6.67418
24.4201	9.54824	9.1222	6.62298	4.431
24.6827	10.9991	10.0649	7.11857	5.29824
24.9453	8.55319	8.23248	6.63486	6.06653
25.2079	10.4672	13.2125	6.95974	4.48482
25.4705	7.93121	7.56883	6.56735	3.73031
25.733	10.3645	8.55815	6.45007	4.71378
25.9956	10.4841	12.0649	6.41209	5.99479
26.2582	11.2392	9.79504	6.23558	4.1947
26.5208	8.39793	9.32891	8.02314	5.50105
26.7834	9.07243	10.1391	6.84534	6.37111
27.046	10.2169	10.556	8.07083	7.39458
27.3085	11.0183	12.2386	8.244	6.44749
27.5711	10.6789	11.2805	6.52242	6.49181
27.8337	10.4722	10.9607	7.22053	6.16793
28.0963	8.52002	10.7277	8.66837	7.53852
28.3589	11.133	10.2154	8.03554	7.70651
28.6214	11.2458	13.8927	8.03475	6.52597
28.884	8.55334	9.84704	8.56059	7.16249
29.1466	10.9224	10.6499	9.00396	6.88983
29.4092	10.5214	9.4005	9.93161	9.37662
29.6718	11.9676	14.7165	8.81196	8.26054
29.9343	9.91762	9.78549	7.41825	5.11311
30.1969	7.78189	9.79922	6.66116	7.42805
30.4595	11.256	10.8629	7.9708	5.42655
30.7221	10.0048	11.8385	7.71561	8.04223
30.9847	11.2093	10.9349	8.04801	6.13786
31.2473	8.0701	11.9192	9.0208	6.72133
31.5099	10.9243	13.9714	7.1063	4.15184
31.7724	9.67633	10.9094	9.04939	5.28281
32.035	12.4775	15.445	10.9507	8.6723
32.2976	9.68526	12.5756	10.0251	6.19989
32.5602	9.94479	13.4156	9.99552	7.42796
32.8228	9.97173	13.8247	8.86506	6.24227
33.0853	10.7225	12.893	9.91253	6.74356
33.3479	11.5124	15.4841	8.44754	5.60574
33.6105	11.3224	10.4138	10.3284	6.73122
33.8731	12.3649	13.7	10.4796	6.63739
34.1357	9.32853	14.7673	11.0883	7.41328
34.3982	11.1093	12.5619	11.0678	6.16014
34.6608	12.7411	18.5125	10.481	5.83912
34.9234	13.3505	14.2192	11.4915	7.33657
35.186	11.3665	15.6276	12.3848	8.67474
35.4486	15.4884	17.7775	14.3887	9.67333
35.7112	10.7635	13.2658	11.9444	8.07566
35.9737	12.7246	16.9912	12.2578	8.10884
36.2363	10.3565	14.0564	13.9408	8.25148
36.4989	12.7832	15.9801	12.8166	5.76953
36.7615	12.3511	13.164	11.058	7.30549
37.0241	11.3541	15.4907	13.3847	9.20444
37.2867	15.5197	14.2493	12.9471	7.79796
37.5492	13.2229	18.115	13.1112	8.23283
37.8118	14.2256	15.9604	11.4125	7.44584
38.0744	15.266	17.0951	12.8665	8.06204
38.337	12.3635	15.0684	14.1812	7.94676
38.5996	13.5569	15.4049	14.2231	9.15582
38.8621	13.3504	16.8466	12.7489	7.28534
39.1247	13.0745	11.7846	12.7502	7.26091
39.3873	14.6544	17.0867	13.5587	7.96251
39.6499	13.6289	16.1242	12.1236	6.88109
39.9125	12.9715	13.9339	14.6622	9.08676
40.175	12.1466	16.6801	13.6646	6.60565
40.4376	13.1096	14.4919	14.9625	9.75619
40.7002	14.1279	15.6467	13.7021	8.19946
40.9628	15.5295	16.5211	14.1913	8.53047
41.2254	14.5842	17.6083	14.4844	9.616
41.488	16.9063	18.2476	14.8768	8.37325
41.7505	11.9949	11.5579	15.9131	10.9445
42.0131	16.4088	15.2288	16.8699	9.81951
42.2757	12.6875	15.3842	14.9663	8.77398
42.5383	13.1051	14.4486	14.3483	6.57755
42.8009	12.9186	16.0568	13.3979	6.53968
43.0635	14.5052	17.0003	14.5395	8.39858
43.326	13.9993	15.7732	15.0317	5.7479
43.5886	14.6649	16.5111	13.9787	7.59419
43.8512	17.0209	15.5264	13.9231	8.63182
44.1138	15.9301	16.9544	15.9401	8.53992
44.3764	15.8365	17.5903	14.9806	7.9143
44.639	16.9362	19.9864	16.4126	9.3121
44.9015	14.8572	16.7164	16.8456	8.73613
45.1641	16.3798	19.3782	16.458	9.1072
45.4267	19.7587	21.8242	17.0211	10.4573
45.6893	16.7767	14.5087	16.5669	8.66331
45.9519	17.3664	18.5434	17.2198	7.52621
46.2144	18.3131	18.5036	17.1501	9.76035
46.477	16.98	16.2667	17.0023	8.5902
46.7396	18.7444	15.8099	18.2196	9.64294
47.0022	19.1008	17.1195	17.0773	9.08915
47.2648	18.8342	19.1103	16.6355	9.13282
47.5273	20.5029	23.5927	16.4916	8.04858
47.7899	22.66	21.3612	17.1187	9.17522
48.0525	20.1244	22.5934	16.2653	9.19053
48.3151	21.1947	20.4328	18.3624	9.83513
48.5777	22.1543	24.323	16.1507	9.69262
48.8403	20.3434	18.5115	17.5343	8.49197
49.1028	20.1529	19.7986	15.1094	7.54186
49.3654	20.3807	18.279	16.373	8.17732
49.628	23.5175	18.6161	17.2917	8.86534
49.8906	19.5955	18.3401	16.1836	7.60169
50.1532	22.0055	23.0622	17.6617	9.08451
50.4158	20.4269	21.4322	17.0713	8.05221
50.6783	22.3378	23.488	15.0244	8.08537
50.9409	21.8862	19.2629	16.3085	8.43536
51.2035	22.7773	23.4888	17.2903	8.83677
51.4661	25.761	24.9194	15.5076	6.86968
51.7287	22.9385	19.2489	15.4531	8.72536
51.9913	23.1677	22.8417	17.8789	11.1374
52.2538	24.0258	21.8288	16.9227	8.27125
52.5164	25.9983	21.6403	17.2302	8.07461
52.779	27.1187	19.862	15.9489	9.30877
53.0416	25.0021	18.1777	15.7483	7.67184
53.3042	24.0128	21.3104	16.5529	9.56783
53.5667	26.9787	27.6971	17.2915	7.98261
53.8293	27.0677	24.7943	16.5156	9.23419
54.0919	26.3928	22.7602	16.578	9.44048
54.3545	25.9051	22.4828	16.4415	9.16749
54.6171	26.3362	22.0341	17.5435	8.49262
54.8796	27.0822	25.6353	16.9373	9.00736
55.1422	29.1304	25.0239	16.075	7.4613
55.4048	27.8255	24.1792	16.1389	9.18773
55.6674	29.0586	24.5446	15.8118	9.09972
55.93	27.999	25.9464	16.1785	9.3857
56.1926	26.5453	24.3981	15.8125	9.43761
56.4551	27.8069	25.9943	16.6162	11.3497
56.7177	27.1953	24.6484	14.0802	9.35812
56.9803	28.9958	26.5282	14.6433	8.82848
57.2429	28.5265	26.7492	15.7218	10.4045
57.5055	28.4694	25.8475	14.4129	9.76623
57.7681	29.4685	25.7312	15.7387	10.0388
58.0306	30.8728	27.9901	16.6918	11.7302
58.2932	30.4883	26.3811	15.3021	10.8096
58.5558	28.7178	25.1797	15.1964	11.2341
58.8184	31.3537	28.732	14.6089	10.3349
59.081	31.6409	28.5409	16.5643	10.1721
59.3435	30.0889	27.2169	16.9495	12.6735
59.6061	35.4348	28.4527	13.8898	10.4956
59.8687	34.2708	29.3103	15.3151	11.0906
60.1313	33.9266	29.0529	14.1385	11.3611
60.3939	33.226	27.3631	17.2606	12.4117
60.6565	34.6422	34.0516	15.3703	10.1817
60.919	34.4983	31.7023	15.9016	12.1785
61.1816	34.7154	32.4947	14.9705	12.4842
61.4442	30.7721	28.7903	15.594	11.5357
61.7068	30.9907	30.2689	14.7571	11.5816
61.9694	35.9787	32.9845	17.1039	11.4875
62.2319	37.1926	31.9777	15.5441	12.0557
62.4945	37.3212	34.3001	15.7819	12.1392
62.7571	37.0603	33.1649	15.0723	11.8329
63.0197	35.9832	31.6837	16.6847	12.2259
63.2823	36.4888	31.9836	16.0614	12.0982
63.5449	39.1826	34.874	15.2372	12.6123
63.8074	38.3567	35.6106	16.3062	11.5511
64.07	37.2503	31.4555	17.4748	13.4542
64.3326	40.1369	37.1202	17.1204	12.4721
64.5952	40.5515	34.0667	16.4109	12.9246
64.8578	40.9484	35.9661	16.3224	11.4529
65.1204	43.2033	38.3375	15.8425	12.7872
65.3829	45.3648	36.9233	18.8385	13.556
65.6455	44.912	36.276	17.2208	13.1111
65.9081	46.4087	38.8964	18.0758	12.7734
66.1707	46.349	37.7706	16.9541	12.3818
66.4333	48.1572	40.823	16.3083	13.8819
66.6958	49.1192	42.075	17.9325	14.0829
66.9584	53.1996	43.1078	17.5461	13.682
67.221	48.8238	39.7525	18.4069	14.2055
67.4836	50.3584	39.8613	19.0569	14.6629
67.7462	52.7906	40.3187	18.2288	14.6159
68.0088	51.534	38.9719	17.4756	13.3897
68.2713	53.1401	40.7399	17.735	13.0943
68.5339	54.2538	40.1073	17.7646	13.5271
68.7965	55.6931	40.2401	17.2245	12.6068
69.0591	58.8724	35.7649	20.1502	14.6867
69.3217	57.8191	39.0752	17.4506	12.0183
69.5842	59.172	40.277	18.2687	13.4501
69.8468	61.8012	43.966	16.9713	11.9448
70.1094	65.383	46.5216	19.2919	12.4534
70.372	63.2423	45.5139	18.7628	11.023
70.6346	64.6796	46.098	18.0256	11.329
70.8972	64.1795	48.1841	19.0087	12.37
71.1597	67.3601	45.7868	18.8547	11.1886
71.4223	67.5641	49.9126	17.0698	12.8932
71.6849	71.4404	51.6536	18.1833	11.1543
71.9475	72.5536	51.7262	19.4047	10.7481
72.2101	73.1359	51.7673	17.1828	10.0029
72.4727	72.0927	52.0816	18.6923	10.3369
72.7352	73.1868	50.5866	19.5781	10.2384
72.9978	76.1831	55.1476	18.9462	10.2637
73.2604	74.1237	53.8514	19.7001	10.9367
73.523	76.9887	57.9167	19.8939	9.94847
73.7856	80.8981	60.1449	18.0801	9.94918
74.0481	81.5554	59.5592	20.3315	11.8039
74.3107	84.6823	63.2597	19.718	10.9857
74.5733	82.4145	62.9709	19.4918	11.4109
74.8359	88.7245	64.2883	20.8165	12.1377
75.0985	86.5195	64.4474	19.5248	12.2444
75.3611	90.2408	67.2686	18.798	12.5584
75.6236	90.5568	62.4716	18.2567	11.8508
75.8862	93.8328	62.3444	20.5294	12.2368
76.1488	93.2453	60.235	19.0011	10.6733
76.4114	95.5072	62.8944	19.5044	11.6121
76.674	99.3736	62.2055	19.0671	9.87217
76.9365	101.416	61.5641	20.305	11.0203
77.1991	104.599	66.0203	18.6363	10.2243
77.4617	105.484	63.3345	17.6833	11.3644
77.7243	106.625	62.9956	18.944	10.4168
77.9869	109.345	63.4851	20.2243	11.7374
78.2494	113.411	65.106	19.1781	11.5755
78.512	113.313	64.8079	17.9089	10.776
78.7746	116.709	64.1209	19.8347	10.5142
79.0372	122.702	67.6994	19.6844	12.0839
79.2998	125.336	67.5329	22.5111	12.9968
79.5624	131.628	71.6072	20.8595	12.0459
79.825	131.861	69.2301	20.8697	11.1257
80.0875	133.562	72.9877	19.6934	12.6644
80.3501	129.302	71.0671	21.8149	11.6879
80.6127	136.39	79.0534	22.6861	12.6009
80.8753	142.451	79.3694	22.3347	13.8765
81.1379	142.648	79.6288	22.2509	11.928
81.4004	142.284	77.2031	21.8092	12.1624
81.663	141.105	76.62	22.7526	12.9394
81.9256	148.049	79.6383	21.1609	13.3934
82.1882	148.851	78.4926	21.8673	12.879
82.4508	146.25	78.5678	21.8194	14.4934
82.7134	151.053	81.3267	22.0789	13.212
82.9759	152.638	81.9798	21.5727	13.1302
83.2385	155.011	80.9199	22.6252	15.1355
83.5011	157.067	83.8166	20.8987	12.244
83.7637	161.194	84.5045	21.2061	13.0151
84.0263	161.654	84.3603	23.2414	13.8714
84.2888	166.641	89.1471	20.8129	12.6076
84.5514	167.574	89.3108	22.7114	14.1606
84.814	168.937	91.2563	21.6529	14.1939
85.0766	174.474	92.929	23.0842	14.7875
85.3392	172.853	91.6239	21.8082	13.9402
85.6017	175.73	96.2854	21.429	15.2881
85.8643	182.588	98.5779	22.3563	14.889
86.1269	183.882	100.016	22.0087	15.0655
86.3895	181.827	96.2002	21.4655	14.1857
86.6521	186.462	98.8908	22.732	15.8155
86.9147	187.384	103.171	22.2948	15.6644
87.1772	187.382	106.245	21.8624	15.2953
87.4398	190.105	106.645	20.4511	14.3386
87.7024	184.289	100.191	21.9319	15.7127
87.965	186.884	102.236	21.7201	17.431
88.2276	184.67	100.921	21.227	14.8969
88.4901	187.055	104.092	22.5051	17.7979
88.7527	184.674	99.1153	24.1157	19.4087
89.0153	182.394	92.916	23.6628	17.1979
89.2779	181.51	95.0198	23.8527	17.9171
89.5405	179.874	96.1015	22.7427	17.2534
89.8031	177.53	94.0582	22.971	16.8545
90.0657	178.471	87.2877	23.6385	18.4937
90.3282	178.401	89.7557	24.0474	20.1249
90.5908	177.526	92.5209	23.4311	18.6129
90.8534	175.62	86.2122	23.7778	18.4158
91.116	175.711	84.2583	22.6962	19.1224
91.3786	168.182	80.7736	23.2265	18.2289
91.6411	167.117	80.0534	24.3082	17.8223
91.9037	171.855	79.5656	23.264	17.3428
92.1663	162.425	78.848	22.319	17.707
92.4289	161.912	73.8023	23.9161	20.2323
92.6915	157.855	71.8137	24.3954	19.584
92.954	156.923	73.2962	24.036	18.4504
93.2166	153.805	68.6726	23.876	16.7158
93.4792	153.933	70.1992	21.211	16.6029
93.7418	154.28	67.6897	23.1389	16.9252
94.0044	146.859	65.7292	24.8781	19.0789
94.267	151.654	73.451	24.0799	18.2992
94.5295	143.797	67.4339	23.2347	18.6666
94.7921	146.089	65.2807	22.8133	16.9566
95.0547	141.021	64.3975	22.125	16.4519
95.3173	142.927	71.0054	21.7163	15.7338
95.5799	135.062	61.2042	24.1069	17.6221
95.8424	135.896	61.3167	22.5732	16.3689
96.105	135.142	62.8646	20.3812	16.0647
96.3676	129.705	54.9278	23.2467	15.4958
96.6302	130.59	56.0575	22.614	16.3336
96.8928	127.231	57.1546	23.4936	18.7432
97.1554	127.845	60.6927	24.0607	18.5703
97.4179	126.425	63.6721	21.8132	16.3988
97.6805	124.759	60.6474	22.3508	16.839
97.9431	119.227	57.3223	22.8294	18.048
98.2057	120.786	59.8613	22.4494	18.0448
98.4683	120.058	55.9668	22.3985	18.1635
98.7309	118.125	54.6208	23.2153	21.5186
98.9934	120.545	60.8794	26.238	21.2408
99.256	123.497	59.2826	22.6919	19.9111
99.5186	119.195	64.1728	25.1235	20.1159
99.7812	118.724	59.831	22.5169	19.3859
100.044	116.689	58.0508	21.9437	17.3155
			24.3783	19.0939
			21.733	18.0448
			24.4642	19.6695
			21.5766	19.9501
			21.7352	19.3726
			24.1471	20.5329
			25.2301	22.643
			22.4858	20.5536
			21.5759	18.2652
			23.0212	18.9556
			22.9781	21.5396
			22.4808	19.5145
			22.6261	20.2614
			22.4571	20.457
			21.2245	19.033
			22.1834	19.6105
			23.3553	21.921
			22.0622	17.9755
			22.6222	21.0826
			22.8419	21.3479
			20.9202	20.5159
			21.2617	20.0085
			22.4205	21.2978
			19.9366	20.1478
			22.2127	20.1761
			22.0144	19.373
			21.3145	18.7041
			21.7764	18.9059
			20.8298	18.842
			20.0394	18.8733
			19.798	15.9354
			20.7405	19.5533
			20.6515	18.2051
			20.5115	18.2506
			22.2319	20.0967
			20.434	16.9861
			20.1003	17.7182
			20.2106	16.9388
			21.9814	18.675
			19.8959	17.5134
			19.4931	16.4005
			21.3867	18.3926
			18.6111	15.4927
			20.4215	15.7782
			20.7112	19.0115
			20.3409	17.0329
			21.659	16.3852
			21.1942	18.2803
			20.0784	16.4925
			22.0293	17.1664
			23.9387	20.6539
			20.9449	18.2322
			21.6316	17.877
			21.393	16.006
			19.0042	15.9366
			22.0214	18.2284
			20.6688	16.1667
			18.929	15.0856
			19.0083	14.8017
			19.8995	15.5056
			19.4963	14.5911
			17.9156	13.1522
			17.5587	12.5857
			20.1789	15.8506
			19.476	15.223
			19.5354	14.2394
			18.4577	15.1651
			19.4648	15.3856
			19.1069	15.0143
			17.7862	14.3313
			17.758	16.3002
			17.5255	14.6766
			17.9296	13.9786
			17.111	14.6116
			18.2075	13.8268
			15.4636	12.8904

## Sheet: Fig. 2e (inset)
ICH(+) WES (-) (%)	ICH(+) WES (+) (%)	ICH(-) WES (-) (%)	ICH(-) WES (+) (%)
2.408	221.604	4.8443	8.56697
17.997	220.657	19.0645	22.3219
13.34	80.795	13.3938	25.1147
8.728	118.971	14.6941	19.4157
40.801	358.4	25.6087	28.3442
27.951	276.853	43.7789	48.9791
31.429	153.537	14.0589	17.1818
6.947	131.294	24.1177	19.1481
20.126	70.454	53.9431	71.9392
31.678	280.071	28.0056	21.3001
59.345	343.28	24.5692	33.0259
37.101	347.801	17.616	40.1252
16.203	153.296	55.4245	39.7708
10.129	140.003	6.57061	10.2443
36.361	365.246	8.6357	13.0429
2.922	111.654	11.6589	13.7195
12.858	239.735	25.1729	18.5675
10.2	105.255	20.6788	16.3156
7.048	202.845	19.8809	15.4959
6.262	112.758	11.6179	10.8969
		p
	ICH(+) WES (+) vs ICH(+) WES (-)	0.0001
	ICH(-) WES (-) vs ICH(+) WES (-)	0.9991
	ICH(-) WES (-) vs ICH(+) WES (+)	0.0001
	ICH(-) WES (+) vs ICH(+) WES (-)	0.9914
	ICH(-) WES (+) vs ICH(+) WES (+)	0.0001
	ICH(-) WES (+) vs ICH(-) WES (-)	0.9986

## Sheet: Fig. 2f
ICH(+) WES (-) (%)	ICH(+) WES (+) (%)	ICH(-) WES (-) (%)	ICH(-) WES (+) (%)
5	44	3	6
0	30	0	0
4	30	0	0
0	40	4	4
5	40	4.7	0
		p
	ICH(+) WES (+) vs ICH(+) WES (-)	0.0001
	ICH(-) WES (-) vs ICH(+) WES (-)	0.9976
	ICH(-) WES (-) vs ICH(+) WES (+)	0.0001
	ICH(-) WES (+) vs ICH(+) WES (-)	0.9878
	ICH(-) WES (+) vs ICH(+) WES (+)	0.0001
	ICH(-) WES (+) vs ICH(-) WES (-)	0.999

## Sheet: Fig. 2h
ICH(+) WES (-) (%)	ICH(+) WES (+) (%)	ICH(-) WES (-) (%)	ICH(-) WES (+) (%)
6.97	5.94	7.74	6.55
8.47	8.01	8.26	7.86
7.67	6.97	7.83	6.24
	p
ICH(+) WES (+) vs ICH(+) WES (-)	0.676
ICH(-) WES (-) vs ICH(+) WES (-)	0.9807
ICH(-) WES (-) vs ICH(+) WES (+)	0.471
ICH(-) WES (+) vs ICH(+) WES (-)	0.5972
ICH(-) WES (+) vs ICH(+) WES (+)	0.9989
ICH(-) WES (+) vs ICH(-) WES (-)	0.4021

## Sheet: Fig. 3c
ICH(+) WES (-) (per mm2)	ICH(+) WES (+) (per mm2)	ICH(-) WES (-) (per mm2)	ICH(-) WES (+) (per mm2)
148	411	146	160
229	431	157	72
67	493	128	131
239	443	103	138
108	494	72	163
		p
	ICH(+) WES (+) vs ICH(+) WES (-)	0.0001
	ICH(-) WES (-) vs ICH(+) WES (-)	0.637
	ICH(-) WES (-) vs ICH(+) WES (+)	0.0001
	ICH(-) WES (+) vs ICH(+) WES (-)	0.8432
	ICH(-) WES (+) vs ICH(+) WES (+)	0.0001
	ICH(-) WES (+) vs ICH(-) WES (-)	0.9813

## Sheet: Fig. 3d
ICH (+) WES (-/+)					ICH (-) WES (-/+)
Time (s)	Ch1	Ch2	Ch3	Ch4	Time (s)	Ch1	Ch2	Ch3	Ch4
0	-377.173	747.09	1865.65	2789.32	0.02	-206.25	1584.71	2940.56	3941.38
0.02	-402.2	797.72	1868.08	2867.39	0.04	-410.5	1459.91	2872.3	4029.94
0.04	-154.128	906.372	2140.75	3082.68	0.06	-282	1426.12	2978.42	4082.35
0.06	-12.2075	936.408	2036.04	3178.61	0.08	88.5	1199.2	2796.13	4320.89
0.08	-322.385	795.25	1814.72	2779.69	0.1	-60.5	1340.74	2881.78	4413.45
0.1	-396.51	735.072	1742.95	2857.76	0.12	-113.5	1412.63	2875.94	4467.51
0.12	-314.353	966.082	1968.34	2895.82	0.14	-267.5	1311.59	2874.32	4480.98
0.14	-305.63	806.175	1813.8	3000.36	0.16	135	1655.46	2996.77	4510.93
0.16	-576.838	577.165	1452.86	2908.93	0.18	-57.5	1544.92	3252.08	4491.26
0.18	-149.76	969.602	2081.8	2861.46	0.2	-156	1468.45	2963.7	4600.27
0.2	-297.935	907.893	2087.34	2895.09	0.22	-183.5	1670.23	3182.65	4654.26
0.22	-83.0725	879.53	2083.38	3241.74	0.24	212.5	1575.34	3176.87	4585.55
0.24	-193.693	888.412	1941.93	2885.46	0.26	-183.5	1413.91	2959.15	4726.43
0.26	-433.83	762.187	1729.94	2715.43	0.28	229.5	1508.53	3070.37	4732.85
0.28	-604.098	538.725	1505.09	2772.54	0.3	-141	1447.32	2911.19	4883.11
0.3	-653.488	504.457	1539.94	2693.34	0.32	125	1434.33	3036.08	4771.57
0.32	-419.835	864.722	1798.29	2879.51	0.34	198	1501.09	3003.71	4920.55
0.34	-226.488	906.345	1830.88	2780.85	0.36	116	1629.11	3113.78	4700.01
0.36	-373.03	712.535	1733.99	2805.83	0.38	105.5	1563.25	3184.51	4857.11
0.38	-280.763	880.932	1908.7	2773.9	0.4	37.5	1498.69	3103.55	4491.01
0.4	-194.878	993.97	1970.68	3089.28	0.42	-183	1410.87	3069.93	4605.29
0.42	-55.19	1230.46	2149.73	3179.68	0.44	-454.5	1391.21	3101.3	4828.74
0.44	-1.4375	1015.97	2037.64	3086.96	0.46	-234.5	1389.41	2866.34	4569.75
0.46	-79.98	929.31	2011.71	2898.2	0.48	-44	1334.4	2756.88	4511.92
0.48	-124.438	854.075	1892.29	2909.4	0.5	-134.5	1484.1	2921.18	4513.26
0.5	-118.34	906.87	1986.27	2977.1	0.52	-54.5	1488.38	2977.77	4382.99
0.52	-13.725	977.638	1946.35	2836.01	0.54	-37.5	1493.23	3023.91	4349.53
0.54	161.32	1210.42	2184.24	2785.82	0.56	-155.5	1441.82	3036.18	4415.72
0.56	343.625	1256.43	2190.02	2971.47	0.58	-116.5	1489.31	3058.15	4336.41
0.58	388.142	1188.03	2146.08	2895.87	0.6	64.5	1492.26	3054.99	4358.03
0.6	416.035	1202.8	2094.01	2942.16	0.62	-250.5	1523.14	3092.24	4187.05
0.62	353.827	1210.4	2214.42	3157.82	0.64	-131.5	1415.68	2942.09	4351.91
0.64	335.41	1179.05	2215.04	3044.4	0.66	53	1561.48	3004.71	4173.5
0.66	598.655	1383.4	2334.34	3158.28	0.68	-41	1438.12	2991.08	4343.48
0.68	306.415	1194.37	2258.11	3148.37	0.7	6	1358.41	2905.4	4199.51
0.7	300.825	1201.9	2148.61	3121.94	0.72	-122	1534.99	2804.02	4317.29
0.72	259.842	1184.37	2060.72	3089.22	0.74	-221.5	1369.83	3009.58	4204.09
0.74	14.795	970.942	2057.7	2934.11	0.76	-463	1293.51	2955.22	4258.4
0.76	164.657	1060.49	2056.43	2833.25	0.78	-402.5	1503.28	2901.89	4288.69
0.78	82.4925	973.45	1950.31	2901.99	0.8	24.5	1653.51	3215.49	4590.26
0.8	159.898	1076.72	2099.49	3057.28	0.82	-86	1602.26	3276.59	4494.8
0.82	-13.3075	1077.96	2082.1	2998.42	0.84	-117	1640.69	3071.58	4575.59
0.84	-53.97	1058.18	2105.31	2987.3	0.86	-281.5	1557.3	3285.25	4620.31
0.86	38.665	1056.81	1918.87	2976.01	0.88	-300	1722.82	3074.11	4559.06
0.88	176.593	1176	2144.82	3065.24	0.9	-325	1601.71	3131.59	4643.92
0.9	0.5275	905.112	1976.25	3070.37	0.92	6.5	1709.35	3095.39	4664.17
0.92	-63.6125	869.612	1934.55	3066.7	0.94	162	1588.27	3039.11	4783.49
0.94	-21.185	1051.53	2125.4	3106.88	0.96	317.5	1406.67	2848.21	4658.37
0.96	-63.045	935.17	1922.79	3077.45	0.98	165.5	1470.54	2908.84	4490.87
0.98	-166.273	809.547	1901.23	3077.93	1	288	1437.87	3001.17	4754.68
1	-288.008	784.03	1759.29	3023.46	1.02	423.5	1451.79	2933.87	4836.26
1.02	-217.82	832.762	1942.9	2933.27	1.04	77	1554.19	2910.89	4719.27
1.04	-122.875	935.935	1956.96	3060.34	1.06	-98	1490.59	2934.62	4590.59
1.06	-170.83	1024.22	2022.11	3037.76	1.08	-168.5	1338.07	2755.34	4426.66
1.08	-227.998	857.55	1836.56	2977.95	1.1	-101.5	1349.81	2885.17	4639.55
1.1	-163.895	991.945	2015.29	2978.89	1.12	-164	1352.45	2872.74	4474.11
1.12	-288.303	733.282	1806.26	3017.24	1.14	33	1453.21	3009.02	4619.18
1.14	-285.553	816.72	1844.23	3048.94	1.16	-219.5	1354.06	3014.85	4464.81
1.16	-84.95	1019.65	1961.03	3136.56	1.18	-211	1478.55	3102.17	4589.44
1.18	-213.66	879.05	1975.64	2990.98	1.2	-158.5	1841.13	3189.26	4575.9
1.2	-75.03	982.43	2016.46	3006.69	1.22	87.5	1701.58	2956.17	4559.04
1.22	-143.6	1041.39	2034.99	2960.51	1.24	64.5	1600.67	3029.88	4612.47
1.24	-582.573	590.797	1617.08	2832.04	1.26	-111	1656.82	3063.9	4498.64
1.26	-284.775	714.887	1850.5	3027.59	1.28	-15	1463.31	3005.01	4466.75
1.28	-173.013	953.482	2062	3088.07	1.3	-30.5	1554.09	3026.18	4424.43
1.3	-218.263	1024.04	2117.51	3101.91	1.32	253.5	1606.37	3159.2	4522.91
1.32	69.0775	1110.1	2038.69	2982.16	1.34	258.5	1421.68	3228.83	4631.79
1.34	-45.6475	1168.1	2207.38	2921.52	1.36	-197.5	1646.55	3154.16	4499.08
1.36	-341.623	792.642	1977.26	2939.7	1.38	217	1565.06	3185.53	4512.4
1.38	-281.353	854.025	1844.9	2927.02	1.4	224	1652.61	3371.51	4666.57
1.4	-99.195	1102.03	1978.35	2888.59	1.42	131	1630.71	3014.93	4488.37
1.42	-138.81	992.67	1982.81	3088.1	1.44	175.5	1492.84	2916.42	4379.82
1.44	-198.128	934.872	1824.68	3008.97	1.46	460.5	1352.91	3002.01	4307.72
1.46	-227.518	767.525	1796.69	2996.89	1.48	355.5	1235.55	2794.31	4334.88
1.48	-125.828	954.153	1994.71	3135.25	1.5	345	1208.79	2879.28	4562.88
1.5	-155.443	862.852	1972.22	3004.81	1.52	529	1232.91	2763.62	4318.14
1.52	-138.583	973.227	1929.31	3054.47	1.54	430	1466.88	2894.55	4355.45
1.54	-319.77	959.155	2068.47	2887.46	1.56	413.5	1401.2	2986.15	4376.8
1.56	-25.665	1004.12	2061.04	3077.05	1.58	194	1666.38	3137.76	4667.38
1.58	-25.9325	966.908	2066.4	3094.86	1.6	5	1766.41	3049.21	4511.2
1.6	-48.6525	1015.52	1982.39	3088.53	1.62	152.5	1720.31	3011.36	4429.45
1.62	-139.908	911.275	1751.11	2883.9	1.64	-161.5	1629.35	2986.6	4530.91
1.64	-128.643	824.422	1822.5	2904.74	1.66	-202.5	1580.74	2924.44	4537.98
1.66	-38.2725	1065.55	1979.72	2854.01	1.68	-181.5	1725.21	3091.64	4424.65
1.68	-137.685	1109.4	2101.67	2871.32	1.7	-373	1683.23	3003.83	4328.49
1.7	-185.508	912.253	1902.36	3010.95	1.72	-223	1501.42	3132.79	4501.12
1.72	49.4175	1060.01	2116.88	2981.11	1.74	-176	1509.33	2968.11	4411.3
1.74	26.1275	1118.08	2081.54	3121.22	1.76	-196	1395.36	2897.67	4581.02
1.76	85.245	1079.78	2026.12	3215.7	1.78	282.5	1508.04	2916.09	4544.67
1.78	83.985	1077.66	1977.91	3177.58	1.8	414.5	1271.51	2969.54	4400.62
1.8	148.782	1131.69	2302.24	2983.07	1.82	150.5	1372.72	2939.12	4472.07
1.82	62.88	1082.16	2087.43	2909.57	1.84	-87	1667.62	2932.63	4594.59
1.84	-32.64	1036.96	2102.98	2890.3	1.86	64	1667.48	3222.41	4560.56
1.86	-14.77	1088.8	2118.7	3050.32	1.88	534	1708.69	3364.23	4672.35
1.88	167.803	1179.61	2142.46	3033.85	1.9	463	1512.87	3110.79	4509.95
1.9	52.8525	1121.53	2086.48	3090.61	1.92	90	1592.59	3123.95	4498.52
1.92	35.7825	1116.28	2097.14	3159.22	1.94	-127	1435.03	2889.75	4503.65
1.94	138.843	1138.45	2218.68	2927.41	1.96	-134.5	1301.15	2910.58	4577.29
1.96	160.613	1159.87	2104.51	3137.43	1.98	-91	1204.29	2587.6	4671.03
1.98	-11.1725	1041.95	1993.9	3177.66	2	-275.5	1319.22	2686.29	4296.43
2	-138.24	951.6	1916.95	3045.86	2.02	-461.5	1330.96	2742.26	4521.87
2.02	172.65	1097.64	1996.01	3103.55	2.04	289	1306.15	2973.47	4467.7
2.04	-121.563	963.385	1905.88	2975.51	2.06	349.5	1474.14	3249.43	4595.49
2.06	-43.0775	938.893	1934.87	2821.87	2.08	376	1792.2	3036.98	4566.41
2.08	-148.415	910.977	1891	2803.77	2.1	585.5	1810.68	3125.03	4650.02
2.1	-166.88	913.265	1950.7	2878.11	2.12	495	1637.83	3143.08	4771.88
2.12	-152.46	975.153	1980.8	3041.09	2.14	127	1633.63	3027.86	4487.56
2.14	-164.01	890.502	2024.17	2879.09	2.16	106	1562.82	3009.44	4864.61
2.16	59.8975	1015.78	1988.2	2836.9	2.18	479	1493.17	2937.33	4624.6
2.18	-51.27	934.395	1932.61	2931.14	2.2	379.5	1535.87	3120.29	4655.88
2.2	106.07	1031.3	1890.34	2967.41	2.22	470.5	1561.44	3069.34	4576.02
2.22	87.7975	1015.47	1939.49	2924.17	2.24	508.5	1452.53	3143.49	4499.37
2.24	10.085	997.962	1929.61	3083.93	2.26	466.5	1465.41	3075	4585.89
2.26	16.3075	1086.17	2092.3	3106.93	2.28	227	1439.53	3128.74	4563.54
2.28	212.335	1040.96	1949.41	3128.15	2.3	40	1572.75	3095.62	4315.49
2.3	-64.6175	873.302	1776.59	2804.05	2.32	-247	1493.05	2964	4544.48
2.32	-71.15	940.58	1985.81	3006.41	2.34	-136	1563.81	3108.67	4470.08
2.34	98.7025	1006.76	1979.73	3045.62	2.36	58.5	1523.33	3060.35	4431.45
2.36	258.863	1187.31	2090.96	2964.93	2.38	-8.5	1490.04	2848.95	4517.75
2.38	74.15	1023.15	2032.38	3000.16	2.4	115.5	1587.61	3023.65	4201.74
2.4	22.2975	910.01	1819.66	3021.58	2.42	349	1572.78	2991.17	4038.2
2.42	298.94	1170.03	2221.2	3108.54	2.44	204.5	1306.81	2959.79	4293.07
2.44	246.863	1125.87	2157.92	3042.21	2.46	-32	1350.54	2998.71	4514.74
2.46	395.267	1327.64	2289.01	3100.44	2.48	-83.5	1329.9	2972.42	4549.16
2.48	148.143	1112.08	2070.04	2999.6	2.5	-138	1428.59	3122.97	4454.32
2.5	107.225	998.185	1982.79	3041.73	2.52	-405.5	1609.28	3171.49	4603.78
2.52	278.442	1091.97	2061.2	3080.43	2.54	-314	1634.75	3023.55	4987.51
2.54	267.767	1121.37	2091.65	3272.25	2.56	14	1807.79	3387.73	4595.91
2.56	140.615	1007.07	2015.99	3208.39	2.58	-87	1697.12	3189.5	4546.54
2.58	281.627	1082.51	2027.48	3115.61	2.6	18	1716.66	3102.27	4812.99
2.6	137.48	1160.81	2225.58	2934.18	2.62	95.5	1599.15	2949.59	4383.65
2.62	322.735	1130.03	2196.23	2858.82	2.64	-30	1367.24	3057.67	4304.11
2.64	258.59	1157.84	2113.07	3050.41	2.66	-4	1392.75	2737.1	4333.96
2.66	454.608	1263.38	2330.81	3190.66	2.68	285.5	1418.34	2687.04	4372
2.68	338.877	1198.28	2174.9	3191.42	2.7	174.5	1149.94	2674.23	4588.23
2.7	207.252	1116.85	2054.66	3210.07	2.72	558.5	1412.86	2946.55	4253.45
2.72	368.058	1267.68	2134.79	3040.86	2.74	747	1242.16	2726.95	4176.07
2.74	372.925	1225.31	2260.68	2966.24	2.76	12.5	1333.53	2945.31	4375.71
2.76	72.7625	980.685	2098.24	3018.36	2.78	-52.5	1535.45	2965.69	4468.37
2.78	-77.4	742.882	1799.49	2844.37	2.8	8	1633.88	3049.64	4438.49
2.8	128.488	971.447	1898.5	2937.66	2.82	97	1550.7	2923.99	4506.48
2.82	16.69	859.145	1784.2	2711.44	2.84	-182.5	1487.05	3011.2	4639.56
2.84	41.4825	991.702	1938.46	2798.45	2.86	31.5	1642.05	3344.33	4912.98
2.86	-130.523	889.987	1904.51	2909.49	2.88	-20.5	1710.68	3144.97	4755.16
2.88	-7.135	908.545	1955.06	2848.78	2.9	15.5	1639.41	3294.01	4432.55
2.9	198.165	1142.57	2140.92	2777.58	2.92	-1.5	1798.02	3244.82	4664.78
2.92	69.155	1057.93	2016.55	2853.64	2.94	14	1647.38	2953.03	4815.9
2.94	56.615	913.798	1845.26	3004.11	2.96	215.5	1532.23	2934.56	4642.76
2.96	81.96	980.12	1954.04	3116.55	2.98	123	1357.21	2926.47	4717.41
2.98	-159.4	782.24	1939.57	2787.55	3	-234.5	1287.57	3031.75	4435.49
3	-101.075	991.095	1973.79	2891.51	3.02	-194.5	1256.48	2823.91	4523.08
3.02	95.34	1019.66	2066.34	3078.24	3.04	57.5	1407.8	2989.37	4322.62
3.04	-104.498	935.643	1923.22	2862.19	3.06	-79.5	1308.4	2818.87	4526.57
3.06	-339.285	634.197	1565.97	2842.72	3.08	43	1491.88	2969.9	4619.4
3.08	-374.158	772.242	1726.65	2609.24	3.1	187.5	1337.06	2844.59	4335.55
3.1	-360.27	754.912	1796.49	2835.28	3.12	-104	1537.69	3037.9	4298.29
3.12	-266.67	844.9	1953.02	3034.43	3.14	-115.5	1494.21	3044.33	4530.49
3.14	-149.238	857.132	1915.67	3093.99	3.16	-187.5	1433.36	2958.61	4511.79
3.16	-114.135	903.477	1910.28	3192.01	3.18	-157.5	1542.7	3177.38	4446.66
3.18	88.7175	1110.99	2170.02	3225.9	3.2	-363.5	1466.5	3187.64	4508.35
3.2	-146.265	901.7	1896.34	2879.54	3.22	-397	1695.48	3167.55	4492.51
3.22	40.065	1098.18	2070.24	3041.16	3.24	-158.5	1612.13	3052.1	4528.79
3.24	-26.7975	949.32	1894.81	3086.07	3.26	-263	1575.41	3022	4522.45
3.26	-169.673	776.415	1660.32	2946.76	3.28	-431.5	1453.74	3046.82	4612.71
3.28	-311.715	782.937	1788.96	2973.99	3.3	-383	1353.09	2885.11	4523.22
3.3	-116.93	953.8	2002.95	3151.35	3.32	-213.5	1593.19	2935.36	4570.4
3.32	-260.875	780.93	1875.14	2956.63	3.34	-113.5	1441.4	3077.89	4438.69
3.34	-89.8825	978.96	2058.13	3073.18	3.36	68.5	1637.39	3133.87	4412.91
3.36	77.4375	1138.51	2127.39	3201.32	3.38	71.5	1412.77	2893.51	4459.46
3.38	66.6225	1187.68	2129.41	3157.96	3.4	398.5	1561.47	2988.2	4479.16
3.4	192.375	1143.86	2063.6	3259.11	3.42	235.5	1480.61	3053.4	4421.61
3.42	180.415	1156.21	2191.39	3225.45	3.44	82	1602.2	2873.1	4580.79
3.44	173.475	1164.17	2149.32	3183.72	3.46	266	1451.58	2958.03	4676.7
3.46	143.048	1176.09	2046.68	2936.65	3.48	283.5	1472.69	3155.02	4755.3
3.48	116.93	991.62	2006.39	2991.25	3.5	570	1246.08	3076.8	4839.38
3.5	-31.96	857.692	1831.5	2683.45	3.52	68	1252.54	3092.48	4850.08
3.52	17.625	1015.19	2035	3012.56	3.54	-40	1471.05	3002.88	4399.38
3.54	128.907	958.82	1860.35	2868.42	3.56	-40	1627.99	2842.33	4336.81
3.56	34.8825	865.105	1758.44	2683.56	3.58	147	1700.94	2876.15	4534.31
3.58	-85.77	865.182	1752.86	2837.92	3.6	147.5	1802.46	3036.76	4554.22
3.6	-5.6525	932.375	1831.45	2836.64	3.62	193	1702.55	2968.27	4673.26
3.62	39.95	975.567	2013.68	2874.65	3.64	133	1637.36	3020.53	4220.56
3.64	195.06	1100.43	2146.26	2820.1	3.66	117.5	1421.48	2999.69	4467.22
3.66	265.525	1100.49	2012.33	2935.02	3.68	-1.5	1321.33	2798.1	4401.57
3.68	180.713	1112.2	2110.64	3068.7	3.7	-67	1291.37	2770.76	4306.71
3.7	284.205	1222.97	2189.14	3271.2	3.72	35.5	1212.29	2940.94	4324.54
3.72	175.752	1125.01	2126.38	3085.55	3.74	81.5	1211.34	2951.22	4576.17
3.74	39.705	987.367	1974.23	2995.36	3.76	341.5	1316.49	2925.86	4405.89
3.76	154.308	1095.04	2133.32	3089.79	3.78	422.5	1464.56	3102.12	4347.6
3.78	265.125	1132.05	2208.13	3186.73	3.8	284.5	1671.54	3263.89	4236.41
3.8	105.502	1085.88	2114.62	3082.4	3.82	224.5	1824.21	3417.63	4383.42
3.82	84.715	1129.5	2227.14	3061.54	3.84	100	1802.58	3284.8	4534.92
3.84	269.5	1198.86	2247.63	3190.68	3.86	-84	1582.21	3318.82	4713.64
3.86	211.265	1254.62	2163.07	3109.09	3.88	-182	1460.9	3109.96	4449.88
3.88	5.24	1039.91	1847.77	2983.15	3.9	-293	1362.09	2819.36	4482.36
3.9	85.895	1104.6	2139.59	3092.93	3.92	-265.5	1270.25	2880.68	4501.8
3.92	63.865	938.783	2036.23	3101.96	3.94	-240.5	1281.29	2811.33	4580.95
3.94	-238.778	917.245	1949.81	2807.47	3.96	-462.5	1256.04	2722.96	4534.13
3.96	-16.1	911.803	1938.56	3027.14	3.98	-417	1480.89	3014.56	4554.91
3.98	-0.425	1003.62	2029.08	3155.23	4	-344.5	1518.57	2869.23	4320.83
4	-135.598	907.332	2079.48	3270.54	4.02	-335.5	1722.28	2927.66	4428.28
4.02	-169.223	951.955	1926.26	2993.97	4.04	-347.5	1578.58	3270.72	4550.04
4.04	-456.655	846.632	1680.26	2831.12	4.06	-259.5	1403.96	3112.16	4663.3
4.06	-481.393	609.92	1607.68	2744.87	4.08	-153.5	1449.61	2942.27	4570.08
4.08	-380.615	740.165	1843.25	2910.39	4.1	-207	1371.34	3033.78	4664.38
4.1	-555.943	601.68	1737.52	3081.47	4.12	-271	1324.11	3009.43	4416.25
4.12	-402.643	793.182	1776.29	3073.48	4.14	-399	1336.98	2904.13	4604.14
4.14	-212.123	823.142	1822.92	3158.2	4.16	-67	1321.97	3065.44	4786.9
4.16	-296.533	956.22	1998.68	2879.43	4.18	-137.5	1679.95	3000.76	4656.62
4.18	-115.873	911.345	2047.45	2911.26	4.2	131	1857.75	3087.24	4619.37
4.2	-162.885	898.267	1934.9	2854.32	4.22	-2	1731.53	3335.64	4786.05
4.22	117.972	1118.68	2190.16	2969.2	4.24	435	1976.26	3425.57	4654.78
4.24	146.37	1059.77	2030.64	2819.15	4.26	377	1752.47	3337.92	4787.67
4.26	381.345	1223.59	2186.44	2869.78	4.28	169	1708.35	3151.39	4657.66
4.28	337.36	1247.77	2172.8	3003.99	4.3	77	1477.13	3080.72	4565.28
4.3	319.08	1255.52	2197.13	2966.84	4.32	333	1334.32	2725.86	4334.3
4.32	470.37	1348.13	2399.06	3114.89	4.34	150	1205.08	2709.06	4424.85
4.34	356.21	1188.57	2047.03	3045.7	4.36	-70.5	1086.06	2691.93	4719.5
4.36	134.69	1063.86	2082.41	3034.05	4.38	-151	1267.87	2850.91	4330.43
4.38	120.075	1027.36	1981.31	2851.05	4.4	-134.5	1228.98	2916.6	4430.59
4.4	229.327	1072.79	2031.87	3060.29	4.42	-9	1593.23	2968.87	4455.75
4.42	195.623	1142.26	2191.79	3005.45	4.44	257.5	1911.44	3206.76	4417.69
4.44	162.183	1012.68	2003.22	2969.8	4.46	293.5	1997.36	3242.26	4341.37
4.46	102.198	1061.32	2019.46	2953.87	4.48	253.5	1951.34	3115.56	4553.36
4.48	126.34	1031.29	1998.1	3172.41	4.5	265.5	1603.29	3135.72	4428.21
4.5	80.48	1077.86	2050.06	3238.23	4.52	213.5	1565.7	3168.11	4331.69
4.52	202.495	1133.46	2143.91	2977.32	4.54	249	1377.25	2770.95	4151.54
4.54	-87.7175	950.533	1973.27	2957.5	4.56	75.5	1220.22	2735.74	4465.09
4.56	-16.93	976.207	1948.51	2934.16	4.58	62	1192.99	2890.65	4572.47
4.58	-170.028	799.57	1806.44	3033.83	4.6	45	1254.49	3052	4695.4
4.6	-160.898	816.545	1819.63	3094.69	4.62	-92	1442.91	2934.06	4425.97
4.62	-346.625	757.8	1730.72	2871.43	4.64	-30.5	1576.24	3141.64	4294.68
4.64	-167.798	863.25	1780.37	3028.05	4.66	-238	1732.17	3204.06	4379.99
4.66	-90.6075	1055.54	2025.05	2973.3	4.68	-123.5	1445.99	2947.55	4463.16
4.68	-7.2125	1062.36	2153.55	2949.13	4.7	30.5	1538.21	2837.97	4762.22
4.7	17.2025	1036.01	2115.68	2935.55	4.72	-40.5	1296.35	2794.39	4571.2
4.72	174.05	1076.65	2128.46	3148.19	4.74	20.5	1301.87	2959.67	4686.91
4.74	-11.9625	1028.27	2053.8	2971.89	4.76	-0.5	1422.54	2998.82	4555.31
4.76	92.2575	1114.87	2146.71	2993.86	4.78	-73.5	1502.78	3172.42	4418.39
4.78	52.025	1104.27	2027.75	3026.78	4.8	125	1870.45	3139.61	4545.69
4.8	208.213	1169.93	2172.62	3186.99	4.82	-108.5	1810.47	3407.79	4671.54
4.82	139.482	1197.86	2214.81	3197.17	4.84	-43	1559.79	3092.28	4208.64
4.84	155.415	1061.14	1937.88	3086.66	4.86	-421	1486.95	2883.98	4276.5
4.86	57.6175	1029.06	2095.2	3102.78	4.88	-467.5	1319.52	2661.2	4325.4
4.88	-44.97	921.862	1917.99	2904.63	4.9	-499	1222.47	2573.24	4441.19
4.9	10.25	932.153	1973.57	3090.29	4.92	-197	1182.5	2787.99	4400.92
4.92	29.035	1002.34	1919.84	2954.45	4.94	78.5	1216.9	2955.45	4516.44
4.94	75.5925	922.105	1885.27	2927.21	4.96	-101.5	1545.09	2971.19	4796.76
4.96	-9.83	876.857	1815.24	2856.68	4.98	277.5	1682.96	3074.49	4378.89
4.98	-109.498	856.087	1824.63	2865.59	5	235	1792.34	3159.42	4588.64
5	185.907	1025.62	1980.12	3008.76	5.02	211	2044.73	3434.85	4608.6
5.02	-162.55	874.795	1874.68	3034.39	5.04	140.5	1579.95	3288.96	4782.56
5.04	-65.89	902.977	1844.2	3091.74	5.06	37.5	1491.94	2926.29	4568.71
5.06	20.1325	887.677	1917.74	3092.07	5.08	-140.5	1282.2	2749.48	4646.83
5.08	-170.343	911.913	1983.58	2968.8	5.1	-30.5	1281.98	2779.66	4599.5
5.1	-140.733	926.717	1969.57	3104.24	5.12	241.5	1304.35	2766.77	4548.89
5.12	-308.328	903.665	1865.7	2855.99	5.14	-62	1466.37	2803.27	4603.21
5.14	41.21	1064.26	2157.76	2811.48	5.16	81	1467.58	2911.9	4469.42
5.16	-26.2625	1023.82	2076.74	2964.53	5.18	-21	1479.72	3186.82	4886.13
5.18	23.4	1097.84	2140.72	3163.03	5.2	183	1515.98	2967.11	4498.74
5.2	121.138	1049.12	1986.7	3109.82	5.22	-1.5	1660.11	3115.92	4421.45
5.22	223.317	1330.93	2226.55	2931.03	5.24	-200.5	1515.37	3185.12	4483.29
5.24	-62.2325	1002.85	2085.28	2929.13	5.26	-211.5	1362.76	3129.51	4502.1
5.26	-90.5725	980.508	1892.48	3025.25	5.28	-575	1419.04	3169.47	4370.11
5.28	-247.585	795.85	1807.87	2939.16	5.3	-357	1520.39	2880.3	4947.18
5.3	-84.7275	883.01	1865.33	2943.06	5.32	-203.5	1415.44	3097.57	4441.98
5.32	-151.408	955.768	2055.94	3038.73	5.34	-393.5	1414.18	2805.9	4488.42
5.34	-7.605	998.905	2197.95	3107.64	5.36	-305.5	1382.93	2847.88	4570.37
5.36	24.805	1020.98	2123.55	2810.91	5.38	-239	1487.45	2911.85	4441.78
5.38	-281.798	858.182	1981.43	2699.81	5.4	88.5	1403.22	3040.36	4516.58
5.4	-183.708	814.877	1757.75	2751.19	5.42	320	1437.55	2990.46	4483.91
5.42	-177.425	910.005	1884.74	2983.39	5.44	209.5	1538.52	3227.2	4591.76
5.44	-38.5425	933.63	1874.71	3021.69	5.46	103.5	1486.13	3226.59	4598.11
5.46	40.3175	986.6	1973.47	3016.63	5.48	123.5	1766.15	3046.78	4511.36
5.48	-164.595	798.49	1836.21	3034.7	5.5	226.5	1516.75	3221.88	4523.54
5.5	-259.99	747.22	1802.87	2993.85	5.52	193.5	1528.54	2938.7	4339.08
5.52	-247.6	869.115	1852.64	2848.83	5.54	28	1426.81	2798.81	4478.44
5.54	46.67	993.913	1978.49	3034.09	5.56	189	1392.36	2737.56	4549.67
5.56	-15.2075	1075.03	2199.98	3079.18	5.58	-32.5	1352.3	2693.44	4444.86
5.58	-4.1975	1012.26	1984.88	3008.86	5.6	-205.5	1294.83	2702.28	4252.11
5.6	-173.635	939.18	1879.33	2987.35	5.62	-97	1279.63	2806.58	4407.5
5.62	-158.155	860.765	1817.93	3007.56	5.64	-386.5	1257.48	2983.55	4451.95
5.64	44.405	1098.49	2075.78	2991.19	5.66	-66	1390.09	3122.35	4396.79
5.66	-62.8225	956.883	2025.77	2911.48	5.68	-83.5	1596.08	3149.74	4324.94
5.68	-55.3525	944.332	2018.72	3130.73	5.7	-340	1448.4	2951.05	4543.34
5.7	11.1625	1086.86	2120.66	3048.32	5.72	-145.5	1755.03	2905.87	4328.93
5.72	36.82	1096.93	2120.01	2981.4	5.74	140	1696.96	3001.94	4425.85
5.74	-56.065	1163.3	2132.17	3042	5.76	79	1542.6	3278.59	4407.45
5.76	-35.4325	1105.51	2077.88	2894.72	5.78	31.5	1475.47	3093.77	4457.89
5.78	-256.865	859.842	1939.66	2766.8	5.8	381.5	1669.47	3399.29	4492.51
5.8	-157.738	893.312	1860.82	2984.88	5.82	177	1724.07	3306.1	4256.27
5.82	206.188	1073.82	1997.45	2954.91	5.84	-37.5	1601.65	3126.93	4540.91
5.84	141.18	1190.04	2193.01	3030.64	5.86	-409.5	1792.82	3096.61	4644.58
5.86	-16.7475	1036.6	1963.86	2941.45	5.88	-282.5	1662.48	2837.6	4655.42
5.88	95.23	1055.93	2098.49	3125.56	5.9	-356.5	1462.07	2953.01	4788.39
5.9	60.175	1074.31	2113.47	3140.24	5.92	-243	1272.31	2817	4664
5.92	-120.91	909.39	2003.49	2960.26	5.94	49	1157.83	2872.2	4550.79
5.94	47.92	1003.75	2048.64	3054.24	5.96	172.5	1347.82	3020.57	4624.5
5.96	-97.49	896.312	1905.07	3126.17	5.98	262	1248.2	2890.98	4375.64
5.98	-18.275	969.372	1958.91	2835.74	6	126	1296.98	2892.61	4513.11
6	-140.88	776.725	1741.78	2810.47	6.02	-170.5	1351.62	2931.14	4757.84
6.02	-196.178	715.537	1764.82	2989.59	6.04	99	1505.82	3041.34	4468.73
6.04	-122.74	1005.81	1932.44	3086.56	6.06	-22.5	1424.03	2943.79	4421.85
6.06	-89.425	942.803	1914.61	2867.61	6.08	-204.5	1370.98	3069.04	4428.92
6.08	-119.923	933.827	1970.35	2945.03	6.1	-277.5	1399.91	3102.15	4549.6
6.1	130.488	1031.27	2037.06	3099.04	6.12	-223	1584.53	2973.61	4570.78
6.12	-35.34	962.91	1924.84	2955.62	6.14	-121.5	1407.79	2965.88	4482.92
6.14	-79.755	947.19	1839.58	2952.49	6.16	39	1680.3	3066.88	4917.29
6.16	-226.015	854.237	1856.25	2940.88	6.18	159.5	1624.65	3236.1	4867.94
6.18	-12.0875	949.14	1978.9	2940.94	6.2	131	1739.65	3282.73	4771.33
6.2	-82.9525	996.008	2011.05	3222.58	6.22	136	1536.4	3187.77	4465.51
6.22	214.53	1229.31	2192.93	3211.97	6.24	272.5	1671.58	2911.66	4582.92
6.24	133.463	1206.67	2213.24	3166.29	6.26	128.5	1550.96	2928.69	4626.79
6.26	-11.5125	937.485	1933.16	3001.03	6.28	286.5	1405.23	2964.75	4538.37
6.28	-17.635	1036.11	2152.18	3110.96	6.3	187.5	1654.18	3196.68	4710.88
6.3	176.245	1279.77	2282.21	3067.49	6.32	616.5	1700.97	3178.44	4541.16
6.32	135.29	1206.36	2263.75	3028.46	6.34	673.5	1614.49	3198.98	4476.81
6.34	216.21	1192.01	2082.74	2939.45	6.36	563	1607.78	3065.78	4457.08
6.36	-95.03	1012.22	1960.65	3153.93	6.38	102.5	1438.26	2969.2	4526.36
6.38	124.145	1022.34	1995.76	2998.99	6.4	-218.5	1439.24	2807.87	4252.28
6.4	107.772	1059.82	1974.61	2966.39	6.42	-227.5	1285.96	2693.77	4310.85
6.42	249.498	1138.27	2159.51	2965.39	6.44	-82.5	1170.8	2840.21	4222.46
6.44	530.125	1292.01	2234.51	3029.27	6.46	-199.5	1250.97	2748.11	4119.54
6.46	140.838	1064.89	2010.95	2941.1	6.48	-155	1558.9	2863.05	4466.47
6.48	147.403	994.235	1931.59	2861.21	6.5	-156	1678.88	2998.65	4162.45
6.5	150.268	1102.68	2242.32	3069.11	6.52	26	1626.43	3069.3	4234.29
6.52	251.725	1095.18	2039.93	3042.88	6.54	-290.5	1580.51	2926.95	4519.56
6.54	103.18	1068.62	2068.54	3173.75	6.56	-100.5	1792.57	2932.36	4557.45
6.56	-320.15	758.625	1775.1	2910.5	6.58	-110.5	1468.98	3062.67	4522.35
6.58	30.0375	968.612	1965.49	2962.14	6.6	-248	1284.95	3088.05	4425.42
6.6	-33.7925	977.082	1906.11	3044.22	6.62	-267	1406.89	3033.63	4621.45
6.62	200.292	1124.26	2048.01	2957.28	6.64	-227	1328.13	3007.71	4649.19
6.64	22.105	971.045	1967.13	3048.5	6.66	-24	1520.24	3104.92	4559.41
6.66	60.76	1000.26	1986.76	2948.64	6.68	314.5	1533.49	3226.72	4679.65
6.68	133.135	1079.62	2161.05	3073.2	6.7	308	1466.63	3258.34	4640.68
6.7	-64.185	973.115	1984.08	2897.64	6.72	483.5	1606.58	3332.51	4670.03
6.72	66.365	925.12	1895.81	2836.97	6.74	431.5	1704.12	3273.34	4620.04
6.74	-53.885	935.822	1956.28	2883.43	6.76	358.5	1740.43	3077.78	4541.04
6.76	-68	982.048	2027.67	3029.43	6.78	551.5	1761.61	3040.47	4722.56
6.78	71.1225	1000.15	1959.76	3069.38	6.8	457	1550.15	3072.91	4469.31
6.8	-43.2275	1017.08	1987.51	2891.27	6.82	280	1575.84	2891.6	4544.01
6.82	-116.818	923.355	2030.83	2978.44	6.84	112.5	1499.77	2984.38	4574.96
6.84	-106.15	986.117	1998.58	2915.32	6.86	222	1360.65	2927.27	4444.07
6.86	-67.52	966.075	1982.95	2786.18	6.88	271.5	1287.4	2708.86	4331.65
6.88	47.31	1080.15	1977.63	2989.82	6.9	186	1413.05	2690.96	4370.37
6.9	-377.795	749.53	1880.96	3042.67	6.92	-129	1257.09	2761.61	4414.15
6.92	-169.125	924.995	1972.02	2925.08	6.94	-198.5	1456.85	2833.29	4513.25
6.94	-117.853	1065.81	2051.87	3081.34	6.96	-334.5	1501.33	3042.74	4410.79
6.96	-186.45	888.685	1860.76	3021.99	6.98	-556	1562.69	3107.74	4353.43
6.98	-220.365	948.462	2083.3	2699.56	7	-308.5	1705.54	3215.45	4561.47
7	-176.673	923.653	1929.08	2946.87	7.02	279	1761.42	3159.63	4467.59
7.02	-8.94	1027.79	2091.32	3240.24	7.04	161	1559.46	3218.11	4396.49
7.04	-182.485	943.053	1884.31	3151.86	7.06	-27.5	1703.42	3142.66	4683.26
7.06	-72.105	906.47	1881.14	3033.94	7.08	257	1670.81	3111.21	4532.6
7.08	-132.73	927.678	2088.55	3022.22	7.1	93	1428.75	3086.07	4492.01
7.1	-230.808	789.345	1834.9	2972.7	7.12	116	1325.11	3120.01	4644.6
7.12	68.41	985.447	2002.75	2918.69	7.14	272.5	1385.83	2891.38	4678.69
7.14	75.105	899.795	1929.35	3032.18	7.16	696.5	1495.09	3173.56	4537.41
7.16	-94.4225	967.735	1936.27	3086.79	7.18	482	1574.78	3126.88	4517.89
7.18	-20.6	860.727	1913.31	3002.96	7.2	299	1636.96	3243.94	4370.48
7.2	40.8875	1009.75	1986.76	3109.46	7.22	233	1595.99	3259.67	4556.73
7.22	-1.3975	939.702	2001.47	3183.11	7.24	63.5	1679.06	3204.39	4571.42
7.24	184.537	1309.12	2322.45	3266.21	7.26	27.5	1430.33	3126.69	4411.73
7.26	-106.08	1023.36	1947.1	2971.41	7.28	-95.5	1365.27	2849.23	4700.45
7.28	-142.555	985.44	2037.38	3000.03	7.3	-243.5	1300.79	2747.78	4616.4
7.3	-39.22	926.525	1868.58	3002.56	7.32	282	1366.57	2965.88	4606.39
7.32	-85.6475	937.05	1948.3	2884.33	7.34	198.5	1471.37	2956.89	4665.27
7.34	200.407	1149.47	2221.55	3063.67	7.36	35.5	1488.68	2875.65	4700.28
7.36	-106.533	949.808	1948.01	2918.42	7.38	198.5	1442.65	2851.22	4851.89
7.38	-19.375	1066.55	1986.14	3030.92	7.4	269.5	1397.8	2939.09	4821.78
7.4	61.2725	1002.62	1944.98	2981.02	7.42	414	1650.39	3146.27	4483.63
7.42	78.62	1087.73	2126.16	2942.89	7.44	322.5	1608.08	3151.85	4640.35
7.44	57.54	1094.37	2018.32	2745.25	7.46	-7.5	1561.49	2983.12	4737.24
7.46	-32.4125	1077.09	2122.79	2849.4	7.48	-38	1606.91	3155.46	4502.04
7.48	-103.203	873.952	1757.44	2919.45	7.5	140	1539.91	3034.14	4274.87
7.5	-213.478	913.96	1944.08	3047.97	7.52	175.5	1512.22	3197.3	4331.07
7.52	-183.698	800.885	1910.51	3086.38	7.54	124	1576.27	3035.94	4364.38
7.54	88.99	1008.66	2105.59	3017.2	7.56	-4	1696.76	3091.44	4340.16
7.56	105.37	1156.25	2141.76	2917.76	7.58	-360.5	1377.94	2893.65	4261.74
7.58	-223.585	735.465	1579.78	2843.98	7.6	-112	1551.83	2928.11	4308.09
7.6	-59.6475	890.987	1925.62	3118.8	7.62	114.5	1340.52	2947.97	4291.75
7.62	-114.773	919.1	1893.51	2983.28	7.64	58	1477.81	2957.59	4282.88
7.64	-194.83	862.775	1780.84	2945.78	7.66	189.5	1628.44	3174.9	4427.2
7.66	234.382	1182.55	2115.62	2996.59	7.68	307	1618.08	3082.35	4270.07
7.68	230.548	1354.38	2542.44	3406.54	7.7	-73.5	1520.56	3132.77	4470.01
7.7	71.18	1095.51	2035.94	3132.92	7.72	-130	1581.65	3130.78	4208.33
7.72	93.6625	1067.07	1943.52	2888.74	7.74	-636.5	1623.18	3148.91	4204.34
7.74	-20.68	902.42	1765.86	2899.18	7.76	-329.5	1523.08	3040.89	4485.34
7.76	13.5475	1019.66	2117.82	3094.03	7.78	-313.5	1309.32	2823.4	4538.2
7.78	159.82	1123.93	2154.11	2999.16	7.8	-399.5	1570.59	2891.79	4514.59
7.8	203.5	1178.48	2120.68	2969.18	7.82	111.5	1495.69	2951.99	4476.95
7.82	216.345	1191.4	2176.08	3179.99	7.84	-236.5	1493.07	2912.7	4656.51
7.84	241.335	1135.7	2149.18	2957.48	7.86	-540.5	1611.73	3194.52	4538.88
7.86	162.833	1107.9	2121.93	2887.84	7.88	-608.5	1628.45	2970.62	4549.64
7.88	-9.845	947.062	1973.66	3123.94	7.9	-311	1624.75	3136.26	4685.56
7.9	20.145	1051.68	1977.1	3039.85	7.92	-70.5	1661.76	3053.34	4649.39
7.92	64.6975	1026.81	2066.74	3097.99	7.94	-18.5	1514.22	2909.69	4680.67
7.94	-9.635	883.51	1681.36	2883.39	7.96	-11	1487.65	2967.43	4679.69
7.96	-283.41	877.41	1775.69	2887.78	7.98	-16	1360.91	2873.85	4701.55
7.98	-269.785	806.512	1735.98	2874.46	8	111.5	1375.26	3122.32	4818.92
8	-157.523	747.7	1791.68	2805.16	8.02	59	1458.08	3010.01	4792.86
8.02	-65.26	808.852	1923.13	2989.58	8.04	37	1486.89	3058.35	4594
8.04	-46.5375	928.91	1938.45	2909.66	8.06	285.5	1452.36	3003.53	4568.17
8.06	146.572	1134.09	2024.65	3165.75	8.08	259	1290.58	2926.13	4643.99
8.08	306.103	1228.12	2140.7	3016.19	8.1	380	1518.81	2966.99	4543.24
8.1	-11.9125	1072.79	2105.54	3018.79	8.12	189.5	1532.52	3080.53	4408.14
8.12	70.3025	976.14	2062.83	3027.18	8.14	2.5	1597.18	3167.06	4453.25
8.14	299.707	1190.04	2117.82	3005.92	8.16	-251.5	1485.27	3063.76	4447.97
8.16	115.203	1089.68	2024.57	2865.68	8.18	-436.5	1823.12	3365.74	4407.28
8.18	240.45	1291.98	2288.38	3083.28	8.2	-237	1709.85	3289.72	4646.16
8.2	227.083	1129.04	2181.68	3084.4	8.22	231.5	1464.2	3098.79	4538.39
8.22	240.31	1110.49	2133.19	3184.78	8.24	217.5	1614.83	3138.22	4265.77
8.24	177.678	1171.89	2043.95	3147.23	8.26	80.5	1555.09	3016.32	4532.49
8.26	162.745	1083.34	1934.03	2986.7	8.28	-383	1400.1	2828.17	4602.38
8.28	-38.6925	986.675	1948.44	3063.11	8.3	-267	1721.23	3105	4640.44
8.3	199.088	1040.76	2154.76	3116.89	8.32	-18	1656.06	3123.91	4499.73
8.32	308.01	1240.46	2164.7	3013.12	8.34	47.5	1647.41	3132.39	4723.31
8.34	-62.9	876.28	1863.16	2847.73	8.36	4.5	1474.39	3004.27	4690.65
8.36	-171.453	838.97	1779.09	2852.84	8.38	129	1248.37	2751.98	4498.46
8.38	-147.045	853.327	1951.7	3117.75	8.4	37.5	1112.08	2598.63	4408.65
8.4	-20.8775	991.082	1977.1	2953.25	8.42	-60	1080.63	2730.02	4417.19
8.42	-77.38	976.485	2022.25	3005.29	8.44	8.5	1142.87	2664.44	4540.05
8.44	-24.08	1023.75	2124.56	3031.68	8.46	-139.5	1156.66	2655.55	4440.82
8.46	186.363	1045.3	2132.78	3062.3	8.48	2.5	1481.27	3024.78	4426.75
8.48	-10.9025	999.65	2021.78	2924.4	8.5	109.5	1752.08	3169.65	4328.69
8.5	-63.89	922.327	1867.41	2915.88	8.52	-53	1863.38	3566.94	4338.34
8.52	-147.353	726.36	1841.3	2899.53	8.54	-171.5	1981.69	3398.23	4424.99
8.54	-160.638	921.433	2110.67	3036.7	8.56	-399	1719.18	3419.5	4342.8
8.56	-250.453	820.172	1855.74	3083.48	8.58	-442.5	1570.05	3285.02	4583.14
8.58	-170.03	918.753	1950.11	2947.51	8.6	-228.5	1438.57	2971.39	4428.99
8.6	-110.245	899.457	1924.26	3030.68	8.62	-117.5	1363.67	2629.71	4434.17
8.62	-179.26	837.597	1806.81	2883.1	8.64	-200.5	1372.56	2718.6	4340.52
8.64	-16.6325	878.657	1892.38	2953.83	8.66	-215	1346.29	2675.56	4562.69
8.66	-48.865	982.217	1881.16	2939.35	8.68	-62.5	1535.24	2861.52	4610.16
8.68	-2.7125	936.66	1960.71	2881.47	8.7	60	1579.79	3047.11	4287.6
8.7	-89.6175	1011.73	2035.43	2815.32	8.72	299.5	1533.47	2991.72	4405.32
8.72	-168.303	936.923	2016.42	2853.72	8.74	323	1553.96	3083.43	4539.23
8.74	-140.773	1016.64	2052.37	3060.32	8.76	132	1425.17	3219.69	4591.23
8.76	-269.205	824.732	1796.38	2915.3	8.78	229.5	1340.64	2923.41	4392.43
8.78	44.5675	1021.51	2093.66	3244.29	8.8	-115.5	1309.52	2929.7	4478.75
8.8	-28.905	1002.99	2051.58	3105.37	8.82	35	1521.34	2938.6	4512.9
8.82	2.905	884.842	1797.19	3083.58	8.84	44.5	1554.96	2898.51	4555.96
8.84	-63.2975	932.66	1933.01	3060.97	8.86	266.5	1479.18	2929.23	4506.23
8.86	66.5025	967.43	1849.39	2925.47	8.88	85.5	1337.27	2891.86	4806.78
8.88	108.922	1053.09	2040.18	3035.49	8.9	170	1240.03	2883.18	4591.47
8.9	-53.69	1035.79	2033.34	3056.82	8.92	110.5	1193.34	2960.58	4595.72
8.92	82.99	1034.21	1927.86	2797.28	8.94	27	1178.07	2910.2	4363.35
8.94	-84.43	1000.05	2061.4	3075.07	8.96	-106.5	1393.26	2843.85	4543.35
8.96	-40.0875	1100.93	2125.44	3004.2	8.98	185.5	1423.91	3098.92	4658.66
8.98	-60.6575	948.942	2055.05	2972.6	9	127.5	1750.99	3045.47	4539.81
9	-16.4975	1001.99	2056.43	2899.28	9.02	-92.5	1565.24	3268.93	4493.3
9.02	156.023	1185.7	2219.82	3193.05	9.04	-160	1694.91	3201.33	4516.39
9.04	198.143	1107.1	2116.56	3051.73	9.06	93	1801.12	3125.48	4719.9
9.06	203.847	1169.8	2153.09	3123.64	9.08	178	1585.8	2946.35	4560.21
9.08	196.357	1055.25	2125.02	3055.05	9.1	-140	1535.28	3108.65	4456.88
9.1	107.745	1005.92	2064.14	3047.95	9.12	-218	1507.11	2890.18	4745.03
9.12	-43.91	966.785	1949.97	2874.02	9.14	14.5	1612.86	3027.13	4651.74
9.14	0.915	1048.28	1904.99	2953.1	9.16	-225	1597.97	3109.33	4567.25
9.16	-28.83	899.002	1949.61	2948.44	9.18	-344.5	1563.32	3121.51	4576.97
9.18	-44.5675	914.513	1955.55	3083.82	9.2	-533	1558.99	3055.54	4580.69
9.2	79.575	972.097	1810.85	2958.57	9.22	-324.5	1622.98	2934.9	4448.55
9.22	14.265	847.295	1856.88	3137.23	9.24	-510.5	1422.22	2903.61	4429.07
9.24	-10.7025	991.215	1991.83	3073.1	9.26	-623	1475.76	2855.05	4469.54
9.26	18.6575	1026.86	1921.76	2903.25	9.28	-501	1409.03	2693.83	4472.44
9.28	72.8325	981.28	1981.42	2889.88	9.3	-320	1285.06	2745.63	4616.6
9.3	172.523	1145.25	2234.8	3002.46	9.32	80.5	1531.17	3115.09	4602.87
9.32	-81.5175	974	1882.42	3012.46	9.34	231.5	1350.33	3129.74	4537.65
9.34	40.1725	1137.53	2090.72	3016.99	9.36	185	1510.99	3019.48	4415.36
9.36	38.1975	1065.94	2079.41	2874.16	9.38	441	1570.42	3260.77	4561.99
9.38	24.84	1047.62	2006.63	3024.13	9.4	303.5	1382.74	2932.72	4715.54
9.4	307.73	1131.19	2130.27	3202.93	9.42	78	1474.96	2800.83	4526.81
9.42	163.502	1199.01	2203.99	3111.21	9.44	38.5	1226.05	2712.41	4304.99
9.44	-156.635	930.628	1918.12	3029.22	9.46	-86	1330.51	2687.79	4637.7
9.46	-50.8725	913.133	1919.72	2944.72	9.48	-23	1569.83	2875.77	4590.16
9.48	-65.345	955.405	1793.07	3068.46	9.5	65.5	1781.81	3076	4314.4
9.5	109.478	1013.55	1978.35	2880.69	9.52	100	1692.03	3247.51	4292.89
9.52	-104.943	924.048	1930.1	2951.66	9.54	124	1860.81	3355.12	4334.48
9.54	-152.548	799.352	1729.99	2725.59	9.56	111	1797.51	3164.76	4411.7
9.56	-69.9575	855.887	1822.93	2726.19	9.58	-215.5	1803.49	3121.92	4455.47
9.58	114.252	1112.59	2124.01	3174.68	9.6	122	1685.44	2970.74	4395.15
9.6	-96.5125	973.143	1944.97	2888.29	9.62	-131	1568.38	3162.03	4495.34
9.62	-10.045	1022.83	2113.44	2886.69	9.64	-243	1558.8	2827.46	4395.46
9.64	117.237	1113.22	2149.07	3291.66	9.66	-229.5	1321.62	2849.09	4344.98
9.66	101.162	1108.7	2087.87	3125.57	9.68	-652	1310.95	3053.73	4385.41
9.68	0.24	1005.35	1911.7	2988.26	9.7	-637	1413.19	2840.8	4483.48
9.7	54.3775	1087.35	2178.13	3159.22	9.72	-393.5	1360.97	2893.8	4493.18
9.72	-73.8725	1019.24	2070.66	3010.66	9.74	-462.5	1308.79	3054.87	4528.92
9.74	-303.843	760.087	1864.4	2972.48	9.76	-384.5	1365.77	2902.1	4615.95
9.76	-65.215	956.128	1994.42	2964	9.78	-436.5	1329.02	2968.87	4680.78
9.78	-20.9	979.515	2017.99	2694.52	9.8	-533	1298.47	2888.07	4535.94
9.8	56.4725	1087.08	2114.73	2844.72	9.82	-278	1388.74	2952.53	4511.18
9.82	-170.048	961.477	1898.81	2757.94	9.84	-147	1465.24	3117.93	4545.52
9.84	-203.348	814.83	1867.76	2928.37	9.86	-363	1531.15	3226.1	4500.37
9.86	-111.423	915.965	1866.95	2934.78	9.88	-99	1783.08	3133.33	4398.41
9.88	-204.99	895.007	1950.63	3257.56	9.9	49	1713.57	3257.53	4530.71
9.9	-160.75	908.73	1922.1	2946.88	9.92	63	1580.92	3099.66	4455.59
9.92	19.515	958.562	1898.43	2944.91	9.94	-113	1602.83	3157.9	4554.58
9.94	-25.0375	942.688	2006.24	2882.98	9.96	45.5	1584.48	3018.39	4696.81
9.96	-260.475	805.572	1804.28	3077.88	9.98	-77	1379.03	2760.37	4595.06
9.98	-368.853	717.842	1663.88	3130.2	10	84	1340.34	2858.3	4302.3
10	-217.235	909.497	1978.08	2760.51	10.02	-50.25	1366.08	3068.3	4487.49
10.02	-72.585	941.523	1928.12	2813.95	10.04	-206	1652.25	3203.92	4596.02
10.04	-77.45	970.475	2014.78	3032.74	10.06	-333	1509.8	3243.83	4588.48
10.06	-209.368	944.457	2020.4	3100.55	10.08	-14.5	1488.04	3249.81	4542.43
10.08	-119.508	945.83	2017.11	3063.29	10.1	179.5	1598.66	3183.77	4668.65
10.1	-33.965	989.515	1938.92	2948.33	10.12	291.5	1532.19	2915.66	4671.08
10.12	6.2775	906.962	1957.16	3124.07	10.14	382	1527.4	2884.35	4658.08
10.14	28.99	955.375	2043.36	3314.65	10.16	342	1419.88	2854.08	4683.57
10.16	43.335	1210.79	2225.71	3087.18	10.18	420	1282.54	2720.8	4633.05
10.18	133.105	1217.49	2132.93	3075.02	10.2	348	1486.82	2913.45	4610.81
10.2	71.7725	1164.2	2136.15	3058.47	10.22	241	1337.56	2869.66	4569.91
10.22	-85.76	1025.71	2084.45	3053.57	10.24	293	1492.97	3009.91	4570.18
10.24	47.87	1033.25	2057.95	2911.11	10.26	193	1436.45	3183.95	4594.62
10.26	-35.66	1029.86	2106.01	2900.16	10.28	31.5	1738.8	3204.22	4615.01
10.28	-5.0725	939.09	1952.05	2890.8	10.3	288	1710.24	3001.57	4527.1
10.3	48.04	1055.52	2044.51	3064.1	10.32	-27	1497.99	2883.58	4672.19
10.32	-35.1875	968.908	2029.54	3043.24	10.34	22.5	1302.46	3082.39	4428.37
10.34	-38.3425	865.837	1925.09	2959.54	10.36	158	1278.75	2922.87	4541.29
10.36	0.29	1111.66	1998.59	2989.32	10.38	-80	1517.89	2849.1	4509.37
10.38	-18.935	894.46	1893.22	2902.74	10.4	45.5	1515.53	2800.21	4440.59
10.4	85.425	1048.87	2020.92	3077.4	10.42	-99.5	1357.56	3104.87	4538.52
10.42	55.9025	963.85	1881.43	3024.47	10.44	301.5	1675.41	2935.78	4319.88
10.44	162.045	1110.54	2069.68	3230.41	10.46	35.5	1623.94	3005.11	4292.19
10.46	-138.435	949.995	1924.95	2974.22	10.48	214	1588.2	3003.83	4460.51
10.48	69.6625	1099.92	2025.22	2976.16	10.5	100.5	1444.53	3185.4	4449.9
10.5	260.188	1224.77	2201.64	2873.79	10.52	141.5	1409.75	3089.81	4251.8
10.52	463.002	1554.54	2456.12	2970.69	10.54	-199.5	1300.88	3083.2	4284.43
10.54	348.035	1237.55	2124.63	3279.86	10.56	110	1576.61	2939.99	4353.18
10.56	127.29	1051.88	2169.64	3113.34	10.58	-80.5	1515.83	2981.25	4366.25
10.58	183.575	1060.72	1982.24	3087.25	10.6	-271	1864.54	3251.87	4499.42
10.6	-102.945	949.86	1936.96	2828.98	10.62	-252	1844.28	3369.75	4816.44
10.62	47.57	1048.51	2107.15	3061.49	10.64	6.5	1797.27	3263.32	4205.9
10.64	44.7125	962.57	2097.06	2838.69	10.66	252.5	1586.88	3153.34	4295.14
10.66	59.33	926.63	1924.79	3030.01	10.68	365	1440.98	2937.11	4401.15
10.68	162.44	1001.53	1950.03	3160.55	10.7	289	1303.67	2896.12	4330.88
10.7	163.857	1080.91	2084.89	3142.99	10.72	277	1304.46	2718.29	4480.92
10.72	3.1675	1001.26	1998.03	3166.79	10.74	127.5	1163.01	2886.45	4898.64
10.74	50.915	908.38	1923.06	2930.14	10.76	90	1244.88	2929.24	4345.44
10.76	-224.488	929.722	1922.56	2964.45	10.78	8	1461.91	2784.05	4552.33
10.78	19.1525	938.617	1906.37	2918.23	10.8	89.5	1587.4	3075.32	4385.94
10.8	-171.405	801.305	1772.67	2887.26	10.82	63.5	1583.22	2976.92	4394.89
10.82	-89.3925	774.667	1796.02	2901.99	10.84	-26	1447.98	3100.59	4407.86
10.84	46.7175	989.587	1951.31	2862.58	10.86	111	1439.77	3091.87	4507.92
10.86	221.023	1230.74	2247.05	3047.16	10.88	345	1583.4	2893.8	4681.76
10.88	158.3	1196.4	2155.06	2793.61	10.9	481.5	1460.91	3072.71	4808.12
10.9	129.83	1145.5	2188.34	3005.57	10.92	604.5	1416.02	2943.97	4772.93
10.92	-50.1175	953.23	1973.47	3095.02	10.94	491	1512.25	2945.32	4724.55
10.94	-70.86	965.388	1962.55	2916.67	10.96	350	1685.87	3151.58	4511.37
10.96	-214.225	861.837	1961.6	2997.46	10.98	-95	1674.3	3260.62	4643
10.98	-226.493	855.027	1823.31	3029.85	11	42.5	1731.34	3045.39	4750.26
11	-177.063	922.675	1925.2	3091.42	11.02	100	1788.68	3038.1	4774.41
11.02	-74.775	939.163	1901.47	3148.11	11.04	93	1732.12	3244.17	4633.1
11.04	-78.6725	979.567	1979.95	3150.97	11.06	249	1615.92	3050.47	4669.23
11.06	48.545	952.76	2003.43	3066.79	11.08	-114.5	1601.74	2925.77	4719.3
11.08	-116.133	988.135	2044.5	3283.5	11.1	-74.5	1589.55	2852	4537.01
11.1	-169.733	1000.37	2091.89	3088.36	11.12	200	1539.62	2978.55	4289.69
11.12	-203.76	888.53	1865.96	2937.15	11.14	37	1490.38	2915.39	4569.89
11.14	-245.173	843.142	2075.86	2947.75	11.16	-122.5	1590.53	2919.01	4509.75
11.16	-298.42	759.175	1814.16	2802.91	11.18	-380.5	1529.3	2924.21	4422.23
11.18	-309.26	795.985	1840.02	2812.01	11.2	127.5	1539.08	3020.11	4543.47
11.2	-95.49	975.558	1864.02	2848.34	11.22	-82	1449.17	3063.98	4531.25
11.22	-40.0725	1001.13	1993.86	2876.12	11.24	213.5	1601.71	3088.92	4559.72
11.24	-373.265	725.907	1708.81	2899.32	11.26	296	1543.78	3121.57	4436.24
11.26	-263.725	841.082	1791.86	2897.28	11.28	178	1638.43	3181.3	4329.77
11.28	-96.5575	1058.46	2136.13	3215.14	11.3	-287.5	1510.46	3007.38	4583.25
11.3	116.043	1169.31	2095.24	3155.79	11.32	-134	1470.37	2926.43	4175.62
11.32	98.72	1146.37	2194.39	3042.33	11.34	-243	1576.28	3146.56	4539.81
11.34	101.43	1042.6	2098.28	2774.06	11.36	-318	1486.04	2897.25	4474.36
11.36	-24.9625	938.378	1987.33	2798.99	11.38	-424.5	1386.09	2889.53	4405.35
11.38	51.7175	1038.76	2069.52	3102.66	11.4	-436.5	1318.57	2881.72	4483.69
11.4	107.895	1045.01	2022.05	2957.55	11.42	-395.5	1431.84	2865.14	4378.25
11.42	120.235	1098.38	2071.74	2985.02	11.44	-318.5	1308.04	2898.05	4590.69
11.44	176.74	1136.28	2071.49	3095.99	11.46	-79.5	1595.36	2905.64	4542.67
11.46	114.385	1032.32	1948.01	3166.23	11.48	50	1430.89	3135.8	4505.01
11.48	175.502	1177.61	2164.86	3111.78	11.5	-4.5	1754.89	3231.4	4584.12
11.5	118.252	1184.45	2175.64	3008.51	11.52	-116	1609.77	3324.8	4467.6
11.52	121.47	1124.14	2006.38	3126.91	11.54	-43	1755.6	3276.86	4483.02
11.54	51.0175	996.835	2024.77	3100.8	11.56	-290.5	1629.85	3383.99	4359.94
11.56	-91.97	847.38	1909.41	2888.49	11.58	177	1702.87	3360.32	4359.91
11.58	150.977	1092.83	2020.48	3006.27	11.6	77.5	1680.95	3034.18	4496.86
11.6	71.315	1074.22	2082.96	3031.27	11.62	-137	1462.11	3047.09	4297.11
11.62	-5.52	1029.9	1992.03	2857.51	11.64	-23.5	1422.03	3024.68	4458.15
11.64	162.618	977.975	1886.4	2876.47	11.66	46.5	1525.53	2803.34	4527.08
11.66	84.8375	1039.13	1968.16	2927.78	11.68	-4.5	1292.65	2942.67	4422.97
11.68	75.1025	988.383	2070.72	2935.16	11.7	144	1268.51	2737.49	4590.5
11.7	26.3575	1006.64	1895.14	3000	11.72	-83.5	1375.28	2734.2	4623.53
11.72	74.895	1010.99	2056.05	2911.76	11.74	-142	1264.28	2935.38	4487.12
11.74	-185.698	922.168	1895.94	3037.89	11.76	-233.5	1295.46	2885.15	4339.92
11.76	-195	871.97	1882.47	2959.89	11.78	24.5	1521.92	2992.97	4460.18
11.78	-37.9625	1061.92	2260.26	3038.07	11.8	49.5	1371.66	2885.11	4456.96
11.8	19.605	957.028	1868.41	2933.83	11.82	416	1586.53	3148.94	4535.3
11.82	3.56	920.425	1833.27	3079.98	11.84	286.5	1601.47	3227.45	4713.48
11.84	-70.39	947.163	2020.45	2863.85	11.86	214	1561.37	2932.54	4659.73
11.86	-17.47	1058.78	2062.57	3030.2	11.88	-46	1592.9	3020.55	4736.34
11.88	74.895	998.925	2011.01	3015.62	11.9	131.5	1430.35	3015.19	4873.98
11.9	-73.1225	982.247	2033.33	3027.42	11.92	287.5	1423.06	3116.86	4714.13
11.92	168.942	1075.96	2052.1	3051.85	11.94	375.5	1505.86	3035.45	4476.3
11.94	137.105	1073.95	2040.48	3195.39	11.96	447.5	1445.42	3189.35	4294.77
11.96	-13.6725	1041.43	1995.49	3022.3	11.98	191.5	1482.59	3049.37	4620.69
11.98	-10.405	976.893	1842.22	2954.8	12	-253.5	1432.62	3116.31	4535.57
12	-237.228	949.903	1940.41	2846.15	12.02	-232.5	1578.52	3257.04	4602.58
12.02	-170.483	895.777	1978.65	2805.87	12.04	-210	1415.83	3120.97	4546.86
12.04	-124.828	978.79	2011.72	2841.8	12.06	-55	1394.99	3211.74	4546.8
12.06	53.525	993.857	1992.85	2931.18	12.08	196	1295.47	3105.77	4729.18
12.08	-35.5525	906.075	1845.76	2920.47	12.1	322.5	1536.56	2973.95	4436.43
12.1	206.162	1139.51	1989.15	3016.65	12.12	287	1584.61	3093.93	4408.15
12.12	353.332	1132.36	2088.09	3009.97	12.14	-45	1383.58	3078.97	4471.99
12.14	23.6375	1009.05	2037.69	2961.03	12.16	5.5	1517.29	2957.7	4636.79
12.16	26.695	1022.87	2123.34	3001.56	12.18	-156.5	1620.67	3049.25	4434.61
12.18	97.52	1009.11	2078.61	3073.17	12.2	-206	1602.76	2993.36	4590.34
12.2	140.822	1032.62	1966.16	2976.09	12.22	18.5	1421.15	2965.72	4690.05
12.22	59.07	945.715	1973.79	3145.57	12.24	80.5	1590.38	2997.31	4261.05
12.24	125.91	1076.66	2102.92	3036.15	12.26	138.5	1577.18	2852.49	4355.43
12.26	99.4325	1030.11	2025.36	3002.47	12.28	-97.5	1537.58	2857.73	4578.5
12.28	15.95	952.212	1882.08	2876.71	12.3	133	1422.34	2861.63	4421.18
12.3	110.755	978.023	1976.14	3094.24	12.32	311.5	1352.71	3008.53	4298
12.32	-248.64	766.59	1822.56	2897.61	12.34	561.5	1477.55	3115.8	4402.66
12.34	148.643	957.452	2031.1	2849.42	12.36	477	1437.4	2919.68	4492.11
12.36	107.537	1019.48	1905.84	2918.3	12.38	282	1488.87	3050.18	4461.65
12.38	-145.185	776.532	1751.09	2936.08	12.4	107.5	1500.63	3019.59	4534.22
12.4	-4.975	1014.11	2086.57	3100.13	12.42	225	1497.24	2868.66	4446.31
12.42	174.708	1051.76	2025.21	3124.44	12.44	286.5	1580.98	3104.69	4531.26
12.44	33.24	1182.34	2256.62	3289.27	12.46	378.5	1521.44	3001.76	4501.16
12.46	105.205	1127.09	2060.11	3048.64	12.48	230.5	1617.86	3338.36	4468.52
12.48	-164.085	914.418	1882.28	2905.3	12.5	1.5	1464.08	3179.27	4497.41
12.5	57.2675	986.94	1915.07	2926.06	12.52	140.5	1553.29	3235.3	4597.91
12.52	105.118	1036.42	2044.33	2790.02	12.54	68	1700.14	3242.01	4617.7
12.54	-5.975	847.442	1911.68	2955.42	12.56	178.5	1508.84	3173.34	5209.22
12.56	132.44	1166.59	2126.95	3016.3	12.58	-96	1584.41	3020.87	4550.12
12.58	256.197	1165.71	2263.51	2984.38	12.6	170	1482.24	2845.43	4349.23
12.6	-124.41	908.09	1967.04	2954.34	12.62	159.5	1594.33	2931.6	4439.36
12.62	-88.8875	958.768	1992.28	3071.39	12.64	-88	1349.06	2753.81	4328.51
12.64	110.035	1091.62	2145.39	3134.5	12.66	32.5	1262.96	2859.88	4360.67
12.66	164.19	1150.9	2062.54	3043.3	12.68	-320.5	1402.47	2855.62	4413.01
12.68	-28.11	989.01	2014.06	2752.54	12.7	-519.5	1289.11	2898.18	4265.88
12.7	-103.933	879.38	1799.72	2945.71	12.72	-481.5	1386.91	2809.84	4281.65
12.72	-158.835	905.76	1983.86	3142.75	12.74	-454.5	1386.54	2800.49	4471.03
12.74	-192.165	919.13	2057.16	3151.46	12.76	200	1332.66	2806.23	4514.75
12.76	-68.7125	992.11	1975.68	3084.28	12.78	232.5	1395.68	2880.47	4400.32
12.78	10.33	977.692	2073.16	3180.8	12.8	163	1504.73	2725.96	4528.84
12.8	68.685	1018.46	2008.81	3065.87	12.82	21.5	1438.23	2842.92	4674.59
12.82	5.9075	1011.2	2094.29	3007.88	12.84	-233.5	1504.77	3109.68	4652.68
12.84	-102.483	1078.23	2046.39	3036.53	12.86	-52.5	1713.66	3179.1	4836.96
12.86	-149.365	943.778	1979.67	3001.62	12.88	-202.5	1913.32	3431.66	4691.31
12.88	81.0575	1087.2	2154.8	3113.98	12.9	-158.5	1681.41	3480.2	4681.6
12.9	161.067	1049.16	1918.55	2971.99	12.92	161	1722.41	3485.77	4445.29
12.92	136.08	1124.52	1990.38	2990.57	12.94	94.5	1584.94	3239.61	4537.85
12.94	-5.41	1006.93	2071.18	3051.99	12.96	-348	1599.79	3044.27	4565.53
12.96	-28.87	1020.25	2042.04	2924.25	12.98	-280.5	1598.24	2807.35	4475.02
12.98	87.62	1002.26	1987.42	2907.16	13	-259	1432.94	2841.09	4427.37
13	-35.1425	1090.22	2072.5	3064.48	13.02	-198	1317.87	2853.79	4247.66
13.02	69.1775	1004.61	1899.27	2905.16	13.04	-67	1531.04	2956.91	4366.17
13.04	178.985	1021.05	1960.06	2987.33	13.06	-89.5	1331.14	2971.63	4526.39
13.06	-89.2775	912.295	1942.56	2938.46	13.08	58.5	1344.53	2858.99	4440.62
13.08	-65.3175	936.335	2055.49	2825.76	13.1	-43.5	1319.16	2842.58	4545.56
13.1	132.463	1152.14	2180.34	3146.15	13.12	-129.5	1249.34	2838.84	4517.52
13.12	-23.55	940.173	1990.54	2937.14	13.14	145	1322.81	2937.81	4535.24
13.14	60.43	1021.38	1990.3	2941.03	13.16	-110.5	1351.17	3044.7	4631.85
13.16	115.815	1053.39	1932.74	3013.47	13.18	-217	1542.15	3109.43	4560.92
13.18	88.43	1093.64	2052.57	3067.36	13.2	-136	1804.73	3202.73	4688.39
13.2	67.0075	1008.08	1957.11	2912.44	13.22	-187	1645.53	3336.11	4655.46
13.22	55.32	1046.92	2115.05	2961.88	13.24	-83	1813.69	3124.17	4566.52
13.24	170.105	1018.07	1998.02	3027.45	13.26	246	1677.66	2880.34	4602.37
13.26	140.812	1123.07	2023.53	3062.9	13.28	208.5	1397.25	2985.4	4467.43
13.28	92.2125	1140.28	2115.17	3019.64	13.3	-48.5	1236.77	2841.59	4629.73
13.3	152.588	1064.6	1993.26	2959.16	13.32	66.5	1370.45	2695.17	4475.73
13.32	48.2175	982.925	2030.37	3123.82	13.34	91	1372.23	2798.44	4562.28
13.34	66.935	1002.37	2050.09	3086.01	13.36	283	1431.13	2937.94	4620.66
13.36	181.435	1017.48	2062	3058.52	13.38	176.5	1635.42	2971.69	4340.93
13.38	172.485	1066.21	2033.13	3136.45	13.4	-42	1625.34	3353.03	4517.6
13.4	229.292	1093.12	2098.07	3011.93	13.42	-274.5	1642.59	3308.36	4678.36
13.42	29.9775	950.793	2002.48	2907.03	13.44	-141	1550.15	3240.2	4630.53
13.44	-101.248	766.582	1719.97	2846.76	13.46	-542.5	1519.52	3229.86	4448.61
13.46	-84.3375	903.997	1911.34	2902.37	13.48	-393.5	1629.03	3121.45	4357.13
13.48	69.1225	1061.62	2052.78	2995.04	13.5	-366.5	1423.43	3030.14	4410.6
13.5	90.7375	964.6	1812.89	2972.95	13.52	-168.5	1419.62	2938.64	4585.17
13.52	0.02	870.612	1746.4	2922.84	13.54	-95.5	1503.63	2976.32	4610.15
13.54	-85.53	883.022	1795.72	2820.66	13.56	-285.5	1618.15	3042.98	4316.09
13.56	-129.668	942.347	1964.53	2994.61	13.58	88	1666.42	2861.62	4214.3
13.58	-24.49	983.045	2040.15	3027.53	13.6	-38	1750.52	2959.83	4328.91
13.6	-103.533	1045.78	1984.6	2834.39	13.62	107	1709.13	3018.05	4388.86
13.62	-94.105	1015.03	2046.37	2933.93	13.64	131	1655.25	3027.05	4322.65
13.64	96.2225	1123.98	2133.22	3077.73	13.66	278.5	1376.08	2905.93	4519.6
13.66	58.26	1120.97	2201.68	3033.99	13.68	308.5	1339.08	2861.62	4434.63
13.68	-124.283	908.92	1907.26	3048.45	13.7	-247.5	1350.25	2797.95	4484.62
13.7	-182.37	901.535	1811.71	3024.09	13.72	-311	1431.38	2963.36	4493.28
13.72	-73.095	939.285	2103.61	3120.58	13.74	-265	1443.95	2767	4416.28
13.74	-130.683	924.02	1998.49	3148.94	13.76	-277	1433.5	2746.5	4588.11
13.76	174.795	1168.33	2223.99	3223.4	13.78	-218.5	1243.67	2895.99	4617.62
13.78	13.3225	1091.66	2102.32	3099.29	13.8	-359	1347.21	2881.09	4724.87
13.8	30.57	999.043	2043.08	3049.93	13.82	-161.5	1395.67	3049.85	4631.9
13.82	-73.975	957.375	1937.51	3127.05	13.84	-13	1592.33	3086.11	4512.75
13.84	-138.263	822.777	2006.81	3094.1	13.86	-110.5	1754.86	3357.97	4699.04
13.86	-146.923	960.705	1959.28	3007.84	13.88	352	1662.51	3111.76	4787.18
13.88	-243.765	935.005	1855.72	2904.3	13.9	282.5	1922.47	3306	4369.17
13.9	-276.093	850.375	1867.5	3075.28	13.92	272.5	1607.61	3131.96	4581.81
13.92	-31.6575	942.867	1890.11	3171.6	13.94	381.5	1641.81	2867.83	4503.49
13.94	82.7025	1093.49	2100.46	3090.73	13.96	288.5	1520.93	2778.17	4657.76
13.96	-277.493	752.205	1894.62	3021.76	13.98	437.5	1479.61	2929.18	4469.41
13.98	-11.4025	1050.13	2103.92	3024.86	14	251.5	1196.58	2819.19	4384.39
14	185.11	1134.43	2217.51	3048.48	14.02	374	1257.55	2892.32	4530.65
14.02	366.368	1312.79	2286.19	3217.38	14.04	462.5	1382.46	2953.62	4532.95
14.04	224.475	1224.22	2207.76	3284.53	14.06	310	1468.85	2999.07	4424.02
14.06	166.63	1151.79	2126.84	3093.43	14.08	429	1482.34	3011.1	4488.22
14.08	-99.2125	1051.8	1962.72	2992.21	14.1	241.5	1555.88	3333.1	4485.46
14.1	-219.615	977.735	1975.85	2892.88	14.12	-132	1685.07	3244.65	4502.9
14.12	-207.783	887.912	1798.82	2877.41	14.14	-49.5	1772.62	3379.72	4472.47
14.14	-343.135	769.982	1801.7	2715.09	14.16	64	1772.44	3082.2	4515.7
14.16	-7.5725	946.812	2004.48	2994.59	14.18	271	1471.44	3116.52	4589.74
14.18	-9.94	1030.34	2193.65	3029.56	14.2	-277	1505.81	3130.99	4328.51
14.2	-240.23	886.9	2034.61	3042.17	14.22	-181	1666.88	2885.44	4370.38
14.22	-99.925	1001.23	2076.53	2962.3	14.24	-223	1528.37	2825.7	4357.67
14.24	-176.205	767.377	1753.13	2849.77	14.26	-133	1647.14	2992.81	4479.55
14.26	-202.143	819.462	1753.09	2743.82	14.28	-347	1520.16	2831.36	4459.98
14.28	-128.1	918.383	1933.88	3089.2	14.3	-83.5	1309.22	3066.37	4848.91
14.3	-214.868	825.65	1813.07	2752.05	14.32	-361.5	1254.98	3097.1	4697.12
14.32	179.363	1057.12	2078.12	2943.96	14.34	-534.5	1298.94	3056.17	4663.78
14.34	48.1375	1074.67	2074.37	3074.66	14.36	-538.5	1190.44	2796.12	4565.68
14.36	-146.918	892.197	2011.69	2909.18	14.38	-753.5	1226.3	2771.16	4640.01
14.38	-358.035	760.472	1791.95	2838.78	14.4	-730	1280.66	2843.65	4779.56
14.4	-198.33	845.242	1816.17	2864.3	14.42	-606	1592.53	2918.6	4606.74
14.42	135.678	1099.99	2102.14	3169.15	14.44	-494	1491.55	2940.28	4490.36
14.44	-4.7875	886.865	2015.53	2948.63	14.46	-178	1714.19	3256.54	4589.24
14.46	-177.663	1004.86	2107.72	3000.12	14.48	-268.5	1587.91	3346.93	4588.99
14.48	-172.295	930.653	1852.52	2911.35	14.5	-95	1708.17	3104.18	4593.26
14.5	-96.0675	928.222	1820.61	2970.82	14.52	-237	1569.57	3270.27	4650.86
14.52	6.85	996.275	1933.96	3057.74	14.54	73.5	1673.71	3022.68	4613.44
14.54	-14.06	951.817	1948.54	2982.77	14.56	498	1507.4	3038.59	4384.24
14.56	15.9625	993.1	1943.91	3114.76	14.58	341.5	1523.34	3084.39	4450.89
14.58	-124.15	992.495	1916.64	3033.53	14.6	368	1503.32	3008.68	4231.85
14.6	-79.42	993.467	2057.69	3011.7	14.62	253.5	1558.66	3124.66	4286.75
14.62	-33.0125	880.567	1861.9	3004.61	14.64	450	1732.65	2924.87	4339.24
14.64	-29.195	1006.36	2037.98	3077.67	14.66	445.5	1764.61	2880.03	4235.36
14.66	91.875	1107.06	2062.75	2960.21	14.68	324.5	1521.65	3016.93	4215.15
14.68	-74.3375	1122.08	2180.55	3108.01	14.7	538	1508.09	3074.94	4440.25
14.7	117.438	1147.58	2241.29	3141.87	14.72	462	1370.42	3025.23	4456.68
14.72	59.0975	996.997	1941.57	2844.76	14.74	430.5	1355.76	2781.91	4576.87
14.74	6.29	997.472	1966.07	2843.77	14.76	227	1148.03	2897.83	4566.84
14.76	-109.55	951.65	1930.49	2949.29	14.78	-111	1360.8	3049.05	4489.41
14.78	-52.0925	1041.57	1975.28	3150.19	14.8	-138	1525.53	3119.56	4628.57
14.8	-66.82	1066.05	2041.38	2927.39	14.82	19	1477.3	3133.79	4468.33
14.82	24.74	990.45	2026.16	2867.76	14.84	320	1521.02	3009.24	4384.27
14.84	-96.0025	926.775	1838.23	2806.35	14.86	411.5	1631.81	2933.45	4399.17
14.86	-191.748	839.14	1885.3	3021.88	14.88	261	1633.33	2867.57	4623.79
14.88	41.7325	1164.46	2138.99	3002.96	14.9	208.5	1633.91	2991.12	4279.7
14.9	-92.6	931.71	1955.57	3070.17	14.92	-133	1366.22	2989.13	4437.25
14.92	7.03	1062.22	1978.1	3042.4	14.94	-5.5	1365.59	2847.54	4611.57
14.94	131.65	1208.2	2074.52	3202.84	14.96	-291	1568.02	3145.62	4448.2
14.96	-99.485	1030.67	2024.99	3060.84	14.98	-95	1579.28	3153.05	4597.45
14.98	-227.405	984.862	2049.82	2906.36	15	102	1649.44	3184.44	4740.44
15	138.637	1250.93	2155.24	3021.55	15.02	29.5	1961.21	3308.62	4707.47
15.02	-175.395	810.652	1883.53	2922.23	15.04	114	1795.56	3112.7	4430.43
15.04	-109.21	876.137	1941.85	2938.88	15.06	-160	1521.11	3294.4	4566.82
15.06	-10.81	1098.48	2264.63	3102.36	15.08	-235	1394.15	2849.55	4665.31
15.08	69.065	1137.76	2016.66	2908.19	15.1	-473	1332.28	2736.76	4474.19
15.1	59.3975	1086.98	2122.66	3093.66	15.12	-81.5	1188.99	2875.36	4674.14
15.12	96.83	1100.08	2154.73	2957.66	15.14	70.5	1324.7	2762.16	4439.42
15.14	-113.425	955.607	1861.28	2694.22	15.16	18	1381.64	2852.2	4597.5
15.16	-251.003	816.022	1851.05	3038.38	15.18	45.5	1532.09	2830.07	4316.27
15.18	-26.5225	978.13	1948.27	2901.68	15.2	119.5	1526.48	2851.74	4670.38
15.2	20.675	987.847	1977.03	2868.72	15.22	52	1521.23	3139.27	4460.52
15.22	117.745	960.832	1992.22	3140.68	15.24	-170	1388.47	3027.93	4690.17
15.24	186.04	1108.03	2180.03	3051.42	15.26	-549.5	1389.08	3135.75	4758.01
15.26	126.838	1091.14	2018.84	3149.87	15.28	-372	1414.38	2915.19	4561.14
15.28	232.905	1257.72	2131.66	3024.09	15.3	-214	1637.9	3108.48	4639.46
15.3	333.055	1180.6	2196.08	3125.09	15.32	-199.5	1503.62	2994.99	4566.47
15.32	142.31	1102	2190.7	2987.04	15.34	-159	1655.49	3136.61	4529.69
15.34	166.303	1083.89	1996.13	3025.16	15.36	-164.5	1723.44	3016.83	4659.47
15.36	-91.4225	873.057	1941.32	3044.78	15.38	-348	1515.21	3272.71	4706.14
15.38	149.89	1121.67	2177.39	3055.73	15.4	169	1617.38	3206.16	4720.47
15.4	300.485	1288.44	2346.09	3295.72	15.42	-50.5	1412.98	2991.68	4461.62
15.42	189.905	1094.51	2111.68	3331.03	15.44	-253.5	1359.31	2931.65	4581.98
15.44	143.662	1162.15	2051.49	3031.36	15.46	-311.5	1303.68	2954.4	4497.96
15.46	262.675	1156.44	2077.27	3058.91	15.48	59	1313.16	2925.95	4535.97
15.48	171.387	1036.39	1993.92	3100.68	15.5	102	1434.97	3080.89	4491.25
15.5	240.225	1016.37	1961.34	2944.39	15.52	-51.5	1481.98	3103.22	4439.05
15.52	252.007	1153.94	1882.12	2854.51	15.54	96	1686.59	3145.93	4551.84
15.54	126.933	905.38	1834.1	2952.62	15.56	289.5	1544.49	3004.46	4467.29
15.56	344.23	1181.86	2295.65	3038.22	15.58	413.5	1571.84	2952.92	4288.71
15.58	104.772	976.61	2023.62	2672.38	15.6	91	1534.95	3058.95	4116.19
15.6	-34.26	757.41	1887.91	2828.52	15.62	-20.5	1620.46	3121.59	4596.68
15.62	72.1425	980.572	1964.68	2957.56	15.64	181	1469.23	2779.72	4428.71
15.64	8.63	993.053	1745.95	3011.12	15.66	157.5	1297.85	2926.7	4239.62
15.66	98.295	1073.07	2022.15	2942.95	15.68	-98.5	1271.41	2975.13	4311.17
15.68	70.3375	997.16	2049.72	2847.14	15.7	8	1420.94	2776.97	4347.54
15.7	90.995	966.878	1878.74	2895.22	15.72	-41	1259.27	2991.99	4330.49
15.72	-86.6575	910.827	1946.72	2810.96	15.74	-15	1304.27	3041.12	4294.63
15.74	-68.6275	1010.89	2034.06	2933.33	15.76	-184.5	1314.95	3013.83	4508.12
15.76	235.447	1201.93	2228.26	3246.86	15.78	307	1328.67	3121.36	4238.77
15.78	291.913	1338.33	2274.84	3023.74	15.8	36	1550.69	3063.22	4441.57
15.8	21.3625	1001.32	2122.74	3221.69	15.82	22.5	1458.07	3005.43	4516.71
15.82	133.555	1102.41	2055.44	3297.34	15.84	66.5	1832.3	3154.18	4241.99
15.84	109.647	1041.17	2002.64	2932.57	15.86	-341	1692.04	3050.04	4389.99
15.86	-237.15	731.327	1740.96	2949.05	15.88	-73	1549.74	3288.57	4451.3
15.88	-87.2525	966.15	1912.14	3144.93	15.9	77	1502.28	3103.55	4291.69
15.9	-100.838	882.55	1832.37	2949.07	15.92	411.5	1511.92	3175.27	4490.95
15.92	-320.945	702.387	1637.21	2892.84	15.94	127.5	1619.28	3060.97	4569.62
15.94	-103.778	857.117	1929.98	2917.66	15.96	-142	1431.26	3030.14	4426.67
15.96	-207.575	845.257	1917.78	2938.72	15.98	-249.5	1526.93	2948.65	4659.82
15.98	7.21	985.2	2007.59	3006.06	16	-126	1482.27	2988.98	4662
16	-24.435	848.212	2017.02	2869.7	16.02	-20.5	1420.69	3022.09	4883.33
16.02	18.7725	1050.17	2143.85	3051.75	16.04	81.5	1384.07	3000.51	4700.7
16.04	-0.265	901.347	1808.38	3029.26	16.06	120.5	1362.71	2909.86	4798.6
16.06	278.225	1183.61	2320.67	3063.39	16.08	2.5	1553.11	3108.1	5060.68
16.08	94.775	1131.61	2186.78	3118.05	16.1	95.5	1379.31	3058.16	5041.01
16.1	-183.605	847.895	1951.17	2810.4	16.12	13	1389.19	3037.09	5012.4
16.12	-338.08	763.605	1875.74	2829.32	16.14	-146.5	1458.49	3139.54	4755.67
16.14	-291	831.152	1719.08	2860.93	16.16	49.5	1407.84	3026.88	4748.03
16.16	-293.675	835.955	1766.59	2863.43	16.18	179.5	1564.65	3087.83	4745.85
16.18	-155.588	896.505	1800.03	2957.61	16.2	322.5	1489.41	2949.34	4679.09
16.2	-122.058	921.038	1813.15	2798.88	16.22	96.5	1455.49	2856.65	4656.92
16.22	-66.295	807.687	1817.58	2842.9	16.24	-54	1349.05	3024.47	4469.26
16.24	-200.33	982.335	1899.03	2953.5	16.26	-61	1541.14	2900.58	4392.44
16.26	-51.55	1019.53	2023.07	3068.13	16.28	-157.5	1573.23	2857.3	4473.56
16.28	69.78	1126.08	2056.88	3128.45	16.3	408	1663.31	2841.72	4460.12
16.3	120.37	1171.21	2106.76	3068.49	16.32	394.5	1578.49	2879.22	4368.41
16.32	230.278	1156.77	2120.04	3152.57	16.34	433	1563.65	2898.07	4321.9
16.34	133.545	1088.83	2062.44	2988.46	16.36	459	1591.26	3218.73	4346.85
16.36	308.48	1210.89	2139.02	3004.17	16.38	683	1610.92	3158.51	4442.74
16.38	171.498	1156.7	2131.06	3214.2	16.4	446.5	1485.41	3046.99	4413.41
16.4	76.255	1078.67	1994.17	3137.63	16.42	443	1549.62	2983.99	4257.91
16.42	-48.3525	962.528	1841.55	2856.98	16.44	249.5	1486.11	2947.11	4340.1
16.44	-17.52	891.215	1843.39	2894.13	16.46	407	1495.37	3219.85	4340.23
16.46	50.72	1082.21	2002.36	3114.69	16.48	632	1557.15	3211.6	4214.94
16.48	138.8	1241.89	2360.47	3217.69	16.5	317	1712.61	3101.87	4324.49
16.5	46.165	1151.45	2233.52	3266.68	16.52	107.5	1594.9	2916.19	4460.72
16.52	4.7975	1125.45	2178.72	3165.26	16.54	562.5	1283.38	3016.18	4237.11
16.54	61.605	1137.51	2081.67	3022.21	16.56	369	1340.31	3013.16	4229.9
16.56	299.973	1240.44	2130.95	3101.07	16.58	79	1133.58	2957.51	4447.38
16.58	158.605	1053.47	2201.07	3233.55	16.6	6.5	1377.35	2898.97	4455.83
16.6	56.99	1148.29	2130.64	3085.52	16.62	-187.5	1317.37	2791.74	4511.13
16.62	-51.7775	940.52	2001.09	3047.02	16.64	-293	1461.34	2860.9	4255.98
16.64	6.2125	960.933	1935.99	3027.24	16.66	-313	1474.53	2833.78	4671.09
16.66	-130.385	976.615	1950.89	2962.58	16.68	-293.5	1562.36	3015.24	4466.78
16.68	-70.5825	966.548	1984.66	2939.57	16.7	-422	1660.29	3032.47	4546.18
16.7	-23.305	887.857	1851.74	3245.37	16.72	-359	1559	2964.99	4578.03
16.72	-59.215	1044.12	2035.98	3135.46	16.74	-619.5	1644.44	3158.22	4593.48
16.74	-82.68	994.205	2038.28	3105.73	16.76	-538	1579.22	3253.25	4582.49
16.76	11.1525	1088.98	2195.53	3011.75	16.78	-107	1653.62	3229.85	4406.65
16.78	-132.793	805.297	1965.34	2829.49	16.8	-243.5	1494.84	3058.34	4419.14
16.8	-238.73	802.192	1862.37	2807.02	16.82	-552	1533.51	3292.22	4676.35
16.82	-215.75	809.642	1752.04	2836.12	16.84	-249	1805.68	3165.82	4652.69
16.84	-154.535	816.54	1910.33	2989.77	16.86	-320	1605.12	2979.88	4447.78
16.86	-290.38	658.78	1738.25	2975.26	16.88	-214	1641.97	3040.51	4640.43
16.88	-150.815	1021.43	2041.65	3028.03	16.9	-161.5	1458.57	2984.18	4688.27
16.9	2.555	1077.16	2082.48	2933.62	16.92	-142	1303.88	2926.66	4481.35
16.92	-96.58	1165.51	2211.17	3180.93	16.94	-61.5	1306.22	2670.55	4426.91
16.94	15.415	1090.79	2094.28	3056.01	16.96	-354.5	1119.72	2772.25	4578.58
16.96	-175.79	872.517	1817.89	2783.45	16.98	-239.5	1379.53	2899.16	4596.43
16.98	-63.5	872.512	1724.46	2729.93	17	-173	1383.5	3072.42	4604.89
17	-53.5525	933.947	1946.67	3032.48	17.02	-138	1617.9	3027.85	4561.23
17.02	157.31	1139.2	2129.24	3003.54	17.04	-156	1675.82	3088.32	4521.09
17.04	-207.38	882.785	1871.96	2969.73	17.06	52	1818.35	3273.18	4851.32
17.06	58.0975	918.435	1918.22	3045.36	17.08	265.5	1627.81	3158.72	4909.18
17.08	-110.838	919.905	1915.23	3083.49	17.1	552.5	1679.49	3095.43	4590.3
17.1	-88.0925	927.95	1918.61	2893.28	17.12	443.5	1682.22	3062.45	4638.73
17.12	-83.8725	792.552	1893.13	2731.79	17.14	408.5	1705.19	2983.02	4549.29
17.14	-60.78	934.25	2031.1	3002.23	17.16	395.5	1634.75	2879.13	4524.83
17.16	111.002	1099.23	2139.05	3026.91	17.18	189	1499.3	2943.14	4663.77
17.18	189.037	1121.81	2062.39	3087.96	17.2	622	1222.97	2724.99	4707.71
17.2	41.9075	963.335	2026.39	2942.23	17.22	483	1422.52	2978.74	4609.47
17.22	198.345	1143.5	2150.52	3061.04	17.24	610.5	1501.97	2804.57	4568.65
17.24	95.945	1194.56	2138.94	3153.83	17.26	338.5	1509.04	2914.25	4660.84
17.26	253.54	1273.81	2257.76	3227.25	17.28	271	1637.02	3121.72	4689.22
17.28	315.235	1261.66	2317.03	2991.64	17.3	223	1550.11	3314.1	4476.18
17.3	45.2725	928.433	1921.57	2926.95	17.32	76	1655.17	3306.6	4489.67
17.32	-100.023	911.7	1996.97	3063.19	17.34	53.5	1628.95	3278.04	4501.68
17.34	129.98	1125.65	2193.62	3073	17.36	81	1692.73	3107.28	4318.54
17.36	118.983	1173.23	2092.43	2979.34	17.38	-233.5	1320.87	2881.85	4284.2
17.38	-112.453	862.365	1924.39	2919.85	17.4	-441	1468.14	2979.54	4438.22
17.4	-79.335	907.357	1884.23	2790.49	17.42	-371	1404.99	2750.89	4320.92
17.42	2.18	988.587	2007.76	2809.55	17.44	-204	1365.03	2654.63	4201.85
17.44	3.1925	998.085	2083.69	2850.24	17.46	-52	1206.29	2637.06	4253.73
17.46	64.935	1083.38	2054.3	3167.66	17.48	-276.5	1242.14	2919.4	4401.3
17.48	-35.9	791.367	1905	3055.83	17.5	-188	1538.89	3072.35	4339.28
17.5	-8.315	905.227	1949.01	3011.62	17.52	-188.5	1391.09	3000.54	4557.2
17.52	60.225	1041.09	1936.02	3168.38	17.54	-27.5	1555.69	2971.98	4101.8
17.54	-342.845	765.857	1835.37	2803.64	17.56	-121.5	1674.93	3361.7	4115.4
17.56	-12.24	932.235	1881.59	2949.74	17.58	-62	1629.37	3400.81	4243.55
17.58	-55.1875	910.08	1906.89	2923.66	17.6	394	1787.8	3267.49	4272.98
17.6	-180.395	822.477	1811.95	3062.33	17.62	177	1704.32	3192.8	4356.06
17.62	-130.165	938.148	1928.44	2837.57	17.64	146.5	1871.11	3215.54	4515.12
17.64	-75.0925	936.607	1831.72	2882.48	17.66	-176	1646.98	3008.68	4528.95
17.66	-22.16	941.122	1838.14	3031.15	17.68	12	1436.15	2905.1	4465.11
17.68	-59.58	938.915	1953.09	2942.03	17.7	-180	1264.05	2769.99	4637.18
17.7	-103.315	817.872	1864.82	2957.46	17.72	-259	1239.87	2786.73	4909.98
17.72	-72.59	983.067	1858.29	2807.45	17.74	-149.5	1423.52	2805.76	4907.9
17.74	-185.798	761.122	1836.1	2903.03	17.76	74	1566.92	2900.73	4636.96
17.76	-86.9075	989.075	1973.32	3006.62	17.78	-153.5	1629.65	3052.42	4735.2
17.78	190.102	1087.39	2087.85	2756.32	17.8	-75	1490.96	2851.04	4613.88
17.8	-37.3575	984.735	1968.55	2949.85	17.82	-24.5	1515.17	3037.42	4391.84
17.82	-9.8675	1043.73	2011.97	3027.03	17.84	-67.5	1346.33	3049.08	4431.56
17.84	-163.468	831.632	1878.03	3084.19	17.86	-286	1170.59	2972.4	4465.55
17.86	53.4725	1045.57	1935.54	2979.71	17.88	-443	1382.44	2924.61	4510.68
17.88	54.6125	1047.66	2002.35	3078.82	17.9	-430.5	1210.73	2982.19	4546.69
17.9	20.8175	997.61	1970.27	3078.12	17.92	-533.5	1551.18	2941.43	4449.31
17.92	-13.68	975.967	1983.67	3021.17	17.94	-452.5	1463.51	2952.3	4745.86
17.94	38.3725	1075.04	1951.17	3155.71	17.96	-406	1922.74	3206.34	4643.31
17.96	55.1925	1090.31	2025.54	3119.61	17.98	-269	1868.66	3170.36	4655.41
17.98	238.627	1281.77	2222.94	3107.12	18	223	1650.34	3333.17	4633.55
18	-50.095	962.94	2044.14	3055.18	18.02	80	1638.9	3019.94	4722.69
18.02	-20.7275	1001.82	1997.42	3112.59	18.04	-35.5	1590.38	3178.31	4703.02
18.04	-43.7775	859.195	1865.57	2982.76	18.06	-68.5	1350.63	2840.83	4751.55
18.06	-29.1775	955.695	1953.84	2816.82	18.08	204	1421.72	2836.16	4467.66
18.08	21.9325	1043.97	1979.25	2860.14	18.1	336	1303.13	2815.78	4716.75
18.1	-138.508	888.7	1827.86	2761.74	18.12	307	1496.32	2778.05	4552.22
18.12	138.562	1089.35	2144.73	3043.44	18.14	215.5	1466.8	2850.62	4636.68
18.14	-50.0475	968.303	1904.64	2835.38	18.16	79	1511.06	2923.64	4457.13
18.16	108.555	1182.53	2273.2	3146.36	18.18	166	1313.66	2948.71	4763.74
18.18	45.19	1034.44	2028.01	2865.02	18.2	73.5	1545.32	3102.18	4303.53
18.2	124.465	1106.19	2065.41	3028.57	18.22	-202	1481.89	2934.75	4290.26
18.22	294.538	1232.4	2196.9	3189.54	18.24	-250.5	1310.71	2855.55	4427.71
18.24	-6.98	965.59	2000.53	3038.53	18.26	-415	1412.89	2843.68	4705.65
18.26	230.655	1253.08	2284.88	3125.95	18.28	-133.5	1574.08	3139.95	4453.01
18.28	193.118	1208.5	2183.05	3122.05	18.3	56.5	1429.09	2840.78	4429.55
18.3	-117.023	995.712	2020.45	3042.29	18.32	-74	1415.48	2952.44	4454.59
18.32	34.1225	1036.71	2074.53	3062.86	18.34	-103.5	1545.28	2900.55	4613.83
18.34	220	1117.48	2073.4	3187.3	18.36	-121	1290.6	2984.93	4482.96
18.36	-15.565	1084.28	2157.57	3123.63	18.38	-116.5	1211.38	2954.84	4457.26
18.38	309.303	1285.59	2302.36	3166.4	18.4	-4.5	1249.84	2978.13	4410.37
18.4	104.67	1141.28	2193.89	3220.22	18.42	203	1430.9	3042.92	4307.54
18.42	8.43	963.84	1952.43	2918.55	18.44	292	1483.04	3093.21	4704.38
18.44	-125.823	879.095	1842.33	2804.38	18.46	388	1565.21	3263.73	4153.67
18.46	-528.148	537.275	1452.12	2385.91	18.48	623.5	1595.6	3148.13	4297.8
18.48	-135.145	862.387	1985.35	2739.37	18.5	418	1907.52	3412.85	4433.91
18.5	-195.795	839.862	1851.9	2805.88	18.52	460	1729.1	3257.21	4306.72
18.52	-148.138	924.21	1935.71	2959.01	18.54	393	1642.87	3295.04	4401.35
18.54	-153.873	768.73	1745.23	3055.39	18.56	409.5	1487.85	3272.9	4202.08
18.56	-0.6125	990.655	1889	2981.14	18.58	373	1593.74	3041.8	4282.78
18.58	-112.823	962.653	1964.58	3073.85	18.6	158	1324.81	3007.79	4475.3
18.6	-78.8975	958.168	2027.6	3110.74	18.62	179.5	1488.45	2656.38	4368.25
18.62	-20.8375	984.845	2197.51	3098.18	18.64	-20.5	1268.39	2735.43	4399.45
18.64	-209.108	860.205	1967.35	2928.19	18.66	-160.5	1257.9	2785.34	4370.29
18.66	-212.628	852.83	1858.46	2938.99	18.68	-249	1450.51	2835.95	4428.94
18.68	-113.948	953.115	2031.42	3038.02	18.7	-504.5	1346.32	2852.99	4725.96
18.7	-91.9375	920.423	2075.35	3005.09	18.72	-260.5	1382.31	2900.82	4389.5
18.72	12.46	984.222	1948.8	2996.64	18.74	-328.5	1326.88	3124.06	4596.49
18.74	-50.52	1003.48	2028.89	3112.18	18.76	-309	1363.55	3098.39	4495.85
18.76	217.548	1091.61	2027.27	3110.53	18.78	-228.5	1374.35	3088.6	4648.1
18.78	133.572	1087.13	1999.35	2967.92	18.8	-112.5	1389.37	2911.2	4530.15
18.8	291.228	1181.77	2146.37	3164.91	18.82	-82	1432.75	3060.39	4902.5
18.82	153.178	1119.07	2115.49	3247.63	18.84	56.5	1624.86	3123.76	4610.84
18.84	207.548	1159.12	2155.25	3159.16	18.86	-127	1466.88	3024.71	4707.28
18.86	291.642	1272.92	2158.47	3033.03	18.88	-74.5	1793.36	2980.2	4655.12
18.88	409.51	1249.38	2250.79	3059.27	18.9	-7	1535.4	3129.93	4600.04
18.9	298.175	1282.05	2219.94	3002.49	18.92	23	1706.14	3152.46	4586.16
18.92	314.435	1216.45	2249.55	3032.65	18.94	23	1501.98	2959.23	4824.38
18.94	593.435	1359.8	2375.24	3183.01	18.96	26	1663.39	2878.89	4694.03
18.96	334.3	1304.33	2267.3	3177.32	18.98	110	1390.88	3015.66	4618.82
18.98	328.957	1289.99	2286.92	3132.25	19	-89	1469.25	2815.84	4845.3
19	478.07	1278.62	2230.4	3272.98	19.02	-201.5	1353.84	3116.52	5000.82
19.02	170.898	1071.29	1926.09	2975.22	19.04	44.5	1436.53	3077.81	4649.54
19.04	226.007	983.847	1984.59	2864.39	19.06	-306	1320.16	2947.27	4537.64
19.06	22.2775	946.288	1910.8	2723.05	19.08	-371	1520.78	2860.82	4840.13
19.08	110.355	945.645	1850.98	2828.51	19.1	-97	1380.27	3085.56	4624.41
19.1	85.9975	960.492	1947.56	2947.12	19.12	78	1304.21	3087.14	4625.93
19.12	131.34	1025.53	2004.86	2993.58	19.14	-16.5	1374.13	2857.61	4519.75
19.14	279.673	1201.85	2099.97	3031.48	19.16	-137.5	1383.99	2944.56	4412.13
19.16	79.3125	1052.49	1983.96	3085.15	19.18	57.5	1590.46	3090.23	4154.18
19.18	122.358	895.135	1786.09	2829.37	19.2	-363.5	1530.28	3081.03	4289.82
19.2	-201	670.625	1710.81	2679.14	19.22	-741	1494.79	3014.2	4308.61
19.22	-269.938	662.552	1532.26	2981.34	19.24	-572	1438	3179.17	4371.3
19.24	-56.7925	870.21	1668	2895.49	19.26	-502.5	1654.72	2973.3	4264.3
19.26	31.89	925.952	1951.58	2910.16	19.28	-294	1538.49	3267.26	4290.82
19.28	151.493	942.49	1922.87	2898.56	19.3	-268.5	1380.4	2917.21	4372.11
19.3	212.812	1108.09	2104.77	2985.86	19.32	-326	1421.98	3111.72	4325.01
19.32	-128.735	901.857	1890.45	3020.1	19.34	-40	1366.55	3094.32	4201.63
19.34	-1.7525	964.122	2142.01	3237.92	19.36	-221	1367.64	2968.95	4277.27
19.36	11.345	932.565	2060.59	3119.6	19.38	-583.5	1505.7	2855.03	4235.27
19.38	-54.95	1038.47	2098.82	3111.6	19.4	-784.5	1566.33	2777.92	4534.56
19.4	-98.1925	1009.93	2141.23	3102.09	19.42	-598.5	1424.23	2765.86	4343.72
19.42	103.645	1093.21	1990.27	2994.16	19.44	-295.5	1535.9	2997.51	4352.94
19.44	-221.27	985.663	2011.65	3018.69	19.46	-25.5	1457.41	2762.16	4365.63
19.46	-270.313	931.035	1897.33	3027.15	19.48	66.5	1547.31	2816.37	4478
19.48	-247.86	977.735	1932.37	3128.17	19.5	-193.5	1502.38	2989.47	4559.49
19.5	-290.678	810.417	1856.47	3014.91	19.52	-214.5	1443.46	3211.13	4498.74
19.52	-593.043	647.562	1693.76	3071.64	19.54	-280.5	1549.16	3133.22	4690.82
19.54	-461.933	803.512	1799.56	2939.59	19.56	-282.5	1568.88	3300.94	4653.99
19.56	-623.098	632.3	1778.71	2944.7	19.58	-124	1562.19	3408.4	4518.52
19.58	-714.973	602.74	1728.14	2954.83	19.6	-198	1487.39	3198.87	4605.11
19.6	-885.773	391.02	1595.56	3007.17	19.62	-168	1694.33	3055.18	4619.23
19.62	-890.58	550.537	1738.29	3011.61	19.64	-197	1414.99	2797.62	4606.37
19.64	-821.658	679.47	1766.59	3088.05	19.66	-367	1538.1	2839.59	4690.01
19.66	-636.115	783.277	1876.75	2948.88	19.68	153	1442.28	2842.09	4424.85
19.68	-885.79	522.15	1803.14	2731.11	19.7	236	1440.64	2976.87	4616.37
19.7	-653.818	691.077	1740.48	2933.06	19.72	219	1450.36	2937.89	4574.05
19.72	-578.555	722.367	1696.4	2872.7	19.74	66.5	1332.57	3015.13	4684.54
19.74	-372.595	970.153	2003.38	3120.15	19.76	164	1447.42	2866.52	4602.93
19.76	-643.705	783.11	1784.9	3054.49	19.78	289.5	1475.42	2845.34	4536.27
19.78	-528.275	769.717	1770.47	2942.4	19.8	217	1664.78	3112.83	4543.18
19.8	-434.65	935.915	2014.71	2859.73	19.82	-149	1572.07	3084.4	4581.51
19.82	-407.643	869.482	1955.87	2836.34	19.84	-209	1633	2888.31	4702.27
19.84	-571.678	693.962	1749.04	2820.24	19.86	-527.5	1733.17	2911.69	4707.26
19.86	-287.038	924.735	1910.81	2825.69	19.88	-347.5	1473.36	3055.15	4703.46
19.88	-47.6175	1149.82	2134.23	3095.14	19.9	-399	1570.69	3213.82	4647.83
19.9	-261.635	1004.34	2028.88	3123.49	19.92	-526.5	1388.9	2922.05	4632.94
19.92	-251.95	986.188	2047.64	3008.2	19.94	-82.5	1298.29	3132.57	4575.3
19.94	-208.53	883.305	1922.14	2879.35	19.96	153	1459.51	2985.05	4503.44
19.96	-178.285	956.43	1909.74	3095.46	19.98	-161.5	1512.29	2894.22	4477.03
19.98	60.7075	1113.34	2126.57	3031.57	20	154	1331.31	2927.87	4627.55
20	-147.225	822.347	1883.07	2947.08	20.02	232	1454.35	3142.35	4433.67
20.02	-110.49	780.887	1945.58	2941.24	20.04	324.5	1674.72	3176.49	4560.8
20.04	-127.475	885.552	1996.36	2816.88	20.06	544.5	1606.29	3020.48	4588.76
20.06	-31.7025	1032.27	1988.39	2990.95	20.08	481	1757.64	3319.35	4448.76
20.08	-237.505	674.497	1710.39	2809.76	20.1	582	1711.13	2965.82	4410.36
20.1	-31.7025	915.585	1948.27	2889.98	20.12	343.5	1401.57	3136.15	4290.32
20.12	91.5675	1110.2	2152.71	3198.24	20.14	444	1600.32	2747.05	4435.4
20.14	119.823	1126.06	2096.12	3216.8	20.16	121.5	1368.73	2897.07	4387.51
20.16	-447.2	652.365	1743.35	2946.34	20.18	70	1373.38	2822.32	4362.17
20.18	139.653	1099.27	2001.25	3121.44	20.2	-100	1337.01	3002.13	4360.47
20.2	-22.075	1116.27	2139.68	3114.93	20.22	-12	1374.45	2880.49	4229.92
20.22	-321.648	829.977	1838.51	2946.68	20.24	-85	1546.23	2915.39	4358.77
20.24	-80.4125	872.402	1829.95	2885.93	20.26	133.5	1402.27	3213.94	4408.11
20.26	382.905	1276.86	2348.8	3231.3	20.28	101	1538.51	2906.07	4412.98
20.28	149.05	1132.22	2167.92	3034.11	20.3	285.5	1442.47	2874.42	4551.24
20.3	-50.405	1005.82	2093.13	2755.89	20.32	289	1359.46	2783.78	4568.74
20.32	-342.713	656.07	1561	2631.68	20.34	337	1427.74	3016.06	4421.73
20.34	-17.16	1019.35	2044.44	3009.39	20.36	-204.5	1330.02	3035.47	4460.04
20.36	111.04	1125.64	2062.01	3279.72	20.38	-225	1490.21	2828.39	4471.12
20.38	-291.068	775.75	1878.17	2739.91	20.4	10.5	1449.8	3138.89	4401.61
20.4	-1.985	964.21	2002.98	3119.07	20.42	272	1604.95	3220.26	4524.17
20.42	-81.6375	979.585	2047.95	3136.18	20.44	358.5	1683.17	3257.99	4630.23
20.44	-59.4475	1116.85	2042.59	2944.49	20.46	170.5	1433.95	3221.52	4585.67
20.46	60.775	997.278	1937.22	3167.11	20.48	307	1675.51	2925.19	4401.14
20.48	2.6625	1142.16	2143.86	3126.88	20.5	193	1515.87	3128.81	4634.91
20.5	110.72	1152.74	2198.33	2999.67	20.52	267.5	1595.77	3018.67	4698.08
20.52	159.48	997.847	2021.33	2775.68	20.54	369.5	1636.54	2897.2	4694.92
20.54	167.47	1177.61	1938.81	3023.35	20.56	177	1469.34	3017.22	4603.35
20.56	273.688	1072.36	2127.39	2956.98	20.58	-93	1489.28	3228.69	4730.89
20.58	381.18	1253.11	2146.39	2900.41	20.6	-5	1507.62	3165.07	4667.85
20.6	634.072	1469.07	2276.68	3043.05	20.62	-92.5	1705.59	3216.87	4669.38
20.62	510.517	1449.16	2465.65	3184.97	20.64	170	1628.07	2997.93	4366.64
20.64	354.498	1143.81	2140.61	3060.95	20.66	-34.5	1585.7	3033.04	4682
20.66	224.827	1151.17	2071.05	3035.17	20.68	207.5	1187.78	2720.37	4498.23
20.68	204.268	1148.87	2197.29	2987.34	20.7	157	1231.62	2614.62	4375.74
20.7	221.627	1154.91	2128.45	3004.72	20.72	-25.5	1293.35	2501.37	4417.33
20.72	-131.255	869.562	1807.95	2982.29	20.74	-47	1210.52	2727.36	4304.23
20.74	416.272	1338.1	2338.9	3442.29	20.76	282.5	1412.59	2892.08	4613.67
20.76	-192.643	953.308	1971.21	3131.36	20.78	295	1502.7	3009.74	4479.29
20.78	215.625	1307.69	2365.45	3277.76	20.8	351.5	1538.36	3077.24	4700.36
20.8	-104.458	1031.03	2135.33	3079.48	20.82	174	1639.82	3417.53	4609.35
20.82	-349.593	730.49	1782.04	2933.85	20.84	177	1676.39	3212.63	4519.92
20.84	-501.2	548.492	1637.45	2826.35	20.86	467.5	1665.43	3200.75	4342.97
20.86	-368.11	644.067	1628.46	2689.03	20.88	290.5	1560.55	2990.54	4516.18
20.88	-713.963	390.29	1440.1	2714.01	20.9	498	1387.75	2855.67	4484.46
20.9	317.717	1330.94	2328.05	3370.34	20.92	181	1247.83	3055.21	4649.9
20.92	374.82	1333.03	2330.57	3159.22	20.94	553	1474.73	2917.4	4643.02
20.94	-241.233	749.712	1799.58	3034.78	20.96	347.5	1461.84	3083.15	4657.51
20.96	-50.47	849.442	1762.62	2684.54	20.98	709	1794.73	3338.24	4237.48
20.98	83.3875	780.68	1682.44	2775.36	21	512	1919.18	3189.12	4434.25
21	-191.55	594.585	1704.81	2922.07	21.02	312	1602.73	3221.4	4458.31
21.02	91.92	909.383	1959.05	3029.68	21.04	157	1567.47	3127.32	4505.75
21.04	86.855	1007.2	2005.87	2805.1	21.06	-225.5	1374.25	2891.01	4392.69
21.06	519.092	1328.48	2176.32	2974.29	21.08	-532	1431.54	2946.17	4409.59
21.08	478.108	1213.78	2213.16	3068.95	21.1	-145.5	1250.32	2939.77	4553.35
21.1	339.725	1153.65	2165.49	3013.12	21.12	-28	1264.36	2970.62	4448.83
21.12	324.392	1135.5	2091.46	2976.48	21.14	256	1359.9	2807.89	4615.3
21.14	423.808	1329.89	2331.68	3079.39	21.16	31	1500.86	3180.62	4480
21.16	514.212	1294.38	2347.66	2957.49	21.18	-82.5	1514.09	3036.46	4455.37
21.18	447.83	1167.88	2314.48	2998.3	21.2	-41	1763.48	2929.88	4532.25
21.2	350.777	1088.29	1935.79	2873.68	21.22	133.5	1770.29	2963.32	4454.23
21.22	399.625	1155.44	2121.93	3067.72	21.24	-27	1649.77	2863.52	4376.14
21.24	227.542	1177.49	2071.6	3113.59	21.26	-11.5	1387.81	2845.56	4579.14
21.26	470.608	1281.82	2247.22	3094.51	21.28	-242	1444.37	2758.98	4486.02
21.28	595.388	1230.73	2249.18	3120	21.3	-261.5	1334.7	2979.49	4416.73
21.3	357.067	1058.8	1969.92	2959.32	21.32	-374.5	1399.61	2903.81	4455.62
21.32	404.673	1206.52	2159.4	2973.04	21.34	-378.5	1539.96	2906.58	4634.22
21.34	157.218	929.832	1880.97	2920.42	21.36	-330	1490.29	3062.65	4802.46
21.36	388.005	1152.02	2033.34	2982.27	21.38	-136.5	1616.81	3151.38	4552.22
21.38	349.423	1239.31	2118.57	3096.55	21.4	-162	1580.32	3154.44	4664.22
21.4	788.827	1563.82	2704.67	3525.92	21.42	160.5	1593.92	2948.08	4605.53
21.42	-8.9975	837.732	1759.06	2955.28	21.44	-26	1591.07	2951.58	4520.82
21.44	199.817	1115.53	2117.21	3086.19	21.46	133	1543.44	2925.81	4551.16
21.46	-204.935	772.955	1716.41	2799.73	21.48	380	1542.44	3072.94	4450.79
21.48	223.985	1174.43	2215.38	3313.74	21.5	313	1775.06	3150.58	4500.37
21.5	-181.195	682.352	1489.48	2866.9	21.52	163.5	1614.56	3224.78	4509.73
21.52	-237.44	843.022	1905.75	2961.36	21.54	332	1478.98	3091.7	4409.11
21.54	-425.543	673.08	1735.94	2823.03	21.56	177	1619.53	3231.24	4555.94
21.56	636.577	1756.4	2770.54	3592.49	21.58	416	1445.43	3135.65	4530.04
21.58	-233.67	840.727	2061.1	3118.98	21.6	272	1401.27	2765.38	4692.05
21.6	-566.995	542.14	1561.05	2773.5	21.62	83.5	1375.24	2840.7	4477.78
21.62	-419.92	743.102	1650.63	2862.83	21.64	280	1344.01	2803.61	4395.06
21.64	-286.633	751.337	1761.03	2878.76	21.66	-97.5	1440.6	2982.42	4606.53
21.66	-351.053	865.152	1921.19	3052.08	21.68	-159	1479.32	2781.81	4332.82
21.68	-273.77	838.887	1735.21	3121.95	21.7	-233.5	1493.26	2877.42	4434.17
21.7	-421.663	666.617	1671.53	2888.26	21.72	-85	1306.33	2930.78	4459.62
21.72	-226.548	819.002	1874.53	3178.61	21.74	-83	1283.25	2940.34	4543.04
21.74	-158.878	999.61	2004.91	3065.22	21.76	-116	1259.69	2741.9	4419.87
21.76	-259.363	930.805	1948.19	3013.98	21.78	12.5	1523.46	3004.46	4450.39
21.78	-299.663	818.907	1861.94	2947.09	21.8	-343.5	1549.31	3188.59	4655.29
21.8	-302.04	987.673	2130.22	2912	21.82	-383.5	1780.15	3305.61	4600.46
21.82	-219.48	954.288	2000.3	3005.46	21.84	-590	1865.86	3458.61	4632.21
21.84	-79.75	1040.33	2125.55	3149.41	21.86	-604	2005.23	3431.84	4588.45
21.86	-68.0825	1107.95	2201.3	3075.95	21.88	-352.5	1693.46	3577.11	4569.92
21.88	-589.883	677.93	1742.51	2847.15	21.9	-180	1997.03	3446.98	4655.36
21.9	-705.235	472.662	1458.49	2653.92	21.92	-291.5	1558.17	3002.32	4499.95
21.92	-661.165	771.077	1820.27	2739.34	21.94	-314.5	1592.65	2845	4342.84
21.94	-724.643	594.665	1813.12	2757.51	21.96	-535.5	1419.67	2922.8	4348.44
21.96	-784.683	681.097	1648.25	2997.89	21.98	-541.5	1232.89	2738.84	4213.54
21.98	-812.253	670.495	1760.2	2937.12	22	-326.5	1200.46	2611.76	4265.77
22	-1021.8	493.19	1606.36	2995.82	22.02	-59.5	1166.15	2703.52	4389.17
22.02	-1186.38	412.25	1535.35	3124.27	22.04	-84.5	1221.94	2932.06	4344.97
22.04	-777.44	773.8	1875.01	3012.88	22.06	-203	1214.29	2978.01	4357.65
22.06	-1128.99	471.78	1627.53	2946.69	22.08	-220.5	1349.85	2870.5	4512.07
22.08	-822.775	677.855	1839.97	3158.54	22.1	-128.5	1475.59	2880.82	4604.33
22.1	-1124.2	415.887	1572.86	2750.26	22.12	-65	1611.18	3028.51	4681.32
22.12	-799.635	505.545	1564.04	2829.09	22.14	216.5	1473.57	2855.97	4555.56
22.14	-220.388	1173.87	2136.84	3193.67	22.16	451.5	1576.08	3192.43	4698.77
22.16	-620.535	770.352	1803.53	2941.78	22.18	445	1515.1	3101.76	4918.29
22.18	-616.898	525.147	1535.16	2760.33	22.2	484	1515.04	3205.86	4602.64
22.2	-288.025	809.047	1697.94	2772.51	22.22	715.5	1811.56	3100.96	4624.39
22.22	224.243	1346.8	2368.89	3141.81	22.24	468.5	1673.25	3112.66	4674.49
22.24	219.412	1252.97	2254.7	3141.12	22.26	344.5	1777.73	3034.98	4809.9
22.26	435.52	1389.24	2355.49	2982.3	22.28	261	1595.17	3090.83	4444.39
22.28	63.54	880.295	1969.07	2813.09	22.3	391.5	1412.1	3043.47	4269.73
22.3	649.295	1365.06	2251.79	3192.94	22.32	221.5	1255.67	2739.89	4608.1
22.32	284.48	1073.3	1900.64	2562.89	22.34	322.5	1185.72	2739.5	4556.08
22.34	342.582	1121.71	2091.55	2940.66	22.36	91	1031.56	2698.98	4605.04
22.36	842.87	1487.42	2360.78	3125.88	22.38	66	1327.33	2872.77	4447.16
22.38	833.492	1551.93	2480.74	2889.71	22.4	-70	1484.79	2820.4	4567.02
22.4	675.18	1437.96	2379.9	3046.94	22.42	-26.5	1587.03	2982.8	4630.81
22.42	786.788	1587.58	2519.62	3203.01	22.44	-19.5	1919.07	3155.11	4369.88
22.44	942.788	1516.71	2472.57	3050.29	22.46	261	1968.33	3114.95	4601.22
22.46	652.938	1376.29	2243.33	2841.14	22.48	479.5	2013.78	3043.7	4344.98
22.48	591.58	1226.66	2152.76	2854.49	22.5	423.5	1611.04	3148.72	4389.34
22.5	851.935	1420.39	2425.45	3020.43	22.52	613	1527.53	3046.65	4418.03
22.52	789.765	1474.5	2333.15	3161.14	22.54	215	1524.22	3083.44	4533.61
22.54	624.705	1289.38	2180.59	3055.42	22.56	-13.5	1455.46	3035.04	4597.02
22.56	619.55	1245.32	2189.2	3072.71	22.58	-13.5	1488.52	2991.52	4497.59
22.58	545.2	1219.13	2044.81	3066.29	22.6	119.5	1602.24	3143.95	4463.05
22.6	561.548	1204.36	2106.72	2937.98	22.62	170.5	1406.66	3191.1	4447.09
22.62	668.23	1400.36	2328.39	3149.62	22.64	88	1408.65	3048.54	4503.83
22.64	572.283	1379.12	2392.78	2862.67	22.66	111	1540.01	3110.22	4375.36
22.66	458.348	1181.44	2137.91	2972.14	22.68	-142.5	1461.78	2913.25	4359.36
22.68	901.755	1516.69	2439.85	3419.5	22.7	-297	1220.73	2847.9	4464.29
22.7	365.425	1314.74	2323.71	3140.97	22.72	-33	1251.4	2738.99	4789.42
22.72	63.1525	851.825	1946.78	2832.55	22.74	-30	1355.62	2710.61	4522.39
22.74	-230.153	571.707	1399.67	2780.55	22.76	-38.5	1341.01	3072.49	4411.63
22.76	741.93	1407.92	2366.82	3447.57	22.78	-45	1609.22	2892.87	4553.17
22.78	196.86	944.798	1943.31	3015.42	22.8	105.5	1525.17	2988.36	4420.6
22.8	-274.435	637.892	1609.47	2636.49	22.82	-138	1772.46	3260.27	4413.94
22.82	-78.845	832.072	1800.11	2766.74	22.84	-352.5	1683.61	3238.62	4335.95
22.84	434.43	1202.36	2135.68	3260.1	22.86	-358	1637.69	3069.33	4567.01
22.86	500.587	1363.3	2272	3287.5	22.88	-289.5	1605.78	2970.09	4327.08
22.88	112.787	948.107	1903.44	3117.18	22.9	-190	1460.95	2934.98	4456.9
22.9	-355.978	625.162	1544.8	2693.13	22.92	-198.5	1588.72	3093.01	4568
22.92	36.5025	864.867	1890.96	2796.34	22.94	73	1589.58	3253.82	4647.92
22.94	71.305	1062.28	2049.26	2992.38	22.96	146.5	1542.92	3006.14	4396.95
22.96	-421.383	533.17	1636.13	2754.49	22.98	158	1512.52	3164.5	4495.8
22.98	-172.423	713.967	1743.76	2842.36	23	252.5	1601.8	3207.55	4587.95
23	-30.3625	1011.24	2061.71	3093.33	23.02	169.5	1481.2	3260.01	4283.3
23.02	-135.153	902.918	1834.25	3084.66	23.04	-281.5	1642.85	3006.5	4457.29
23.04	-125.735	929.592	1812.79	2744.09	23.06	-202.5	1368.27	3001.57	4453.01
23.06	-146.593	998.93	1896.02	2894.86	23.08	-553	1249.24	2913.64	4382.7
23.08	-190.5	879.442	1826.64	3133.74	23.1	-225	1469.74	2960.27	4475
23.1	-85.01	1029.62	2111.81	3218.86	23.12	-258.5	1425.01	2762.01	4709.37
23.12	-30.545	955.115	1986.89	3090.05	23.14	-245.5	1536.92	3044.69	4760.03
23.14	58.145	1054.72	2073.24	3087.7	23.16	-193	1386.96	2973.84	4829.21
23.16	9.6	1015.41	1834.07	2868.96	23.18	-16.5	1540.41	3149.81	4659.14
23.18	85.0125	1212.16	2210.41	3017.78	23.2	105.5	1588.19	2853.21	4628.45
23.2	-497.033	690.892	1725.34	2798.69	23.22	69.5	1475.85	2934.8	4904.16
23.22	-317.435	766.867	1662.54	2842.74	23.24	-89	1466.01	3048.55	4721.29
23.24	-235.54	821.122	1846.92	3077.98	23.26	-75	1331.31	2906.57	4778.07
23.26	-156.353	935.25	1956.31	3097.99	23.28	-181	1425.87	3169.6	4586.32
23.28	0.9775	914.398	1824.9	3372.26	23.3	-387	1500.22	2894.16	4578.27
23.3	-212.26	800.36	1709.94	2786.76	23.32	-277	1460.16	2913.53	4716.96
23.32	489.587	1498.89	2488.98	3356.59	23.34	-84	1648.92	3132.01	4531.41
23.34	-161.283	852.125	2041.03	2989.78	23.36	62.5	1440.65	3058.03	4470.28
23.36	212.708	1096.36	2217.77	3074.68	23.38	32.5	1605.1	3161.32	4471.02
23.38	-435.33	580.96	1580.19	2818.82	23.4	-93	1746.06	3001.06	4675.08
23.4	-116.53	782.69	1765.12	2856.48	23.42	155.5	1682.11	3075.7	4402.33
23.42	16.6025	1018.12	2143.3	2959.39	23.44	421	1612.72	3206	4370.66
23.44	-244.62	808.287	1914.24	2849.77	23.46	257	1614.25	3068.43	4420.35
23.46	-559.215	556.212	1685.89	2733.32	23.48	340.5	1594.58	3103.99	4357.3
23.48	28.625	1107.46	2270.57	3337.43	23.5	228	1610.12	3103.83	4436.64
23.5	831.39	1891.61	2967.8	3602.26	23.52	168.5	1726.47	3084.62	4157.48
23.52	56.5225	1225.55	2204.62	3193.54	23.54	219	1389.06	2955.79	4330.57
23.54	-431.155	673.615	1817.17	2747.29	23.56	178	1457.35	2832.79	4490.26
23.56	-5.0375	988.42	1976.73	3022.45	23.58	95	1135.65	2885.98	4248.12
23.58	376.853	1359.61	2281.2	3220.82	23.6	-142	1112.19	2841.64	4265.35
23.6	267.277	1291.93	2308.76	3235.17	23.62	-453.5	1117.83	2844.86	4373.13
23.62	146.768	1174.77	2154.72	3261.08	23.64	-672.5	1336.06	2926.07	4529.49
23.64	-366.63	718.98	1605.09	2687.22	23.66	-390	1220.8	2829.15	4280.45
23.66	-78.7375	977.408	1984.62	3140.55	23.68	-412.5	1500.39	3060.23	4278.06
23.68	-155.95	948.235	2047.44	3104.02	23.7	-376	1571.44	3079.84	4417.58
23.7	83.895	1033.82	2011.25	3160.05	23.72	-315.5	1697.87	3198.42	4372.67
23.72	-210.908	883.545	1871.62	2912.34	23.74	-401.5	1960.69	3348.08	4335.84
23.74	-150.493	886.585	1858.4	2908.72	23.76	160.5	1730.69	2999.66	4552.77
23.76	-218.733	812.987	1882.6	2902.6	23.78	143.5	1780.07	3078.57	4638.37
23.78	-155.965	984.015	2108.35	3003.54	23.8	396.5	1662.39	2957.08	4547.97
23.8	-251.055	843.99	1919.86	3062.97	23.82	282	1409.01	2996.01	4515.7
23.82	-315.348	821.68	1965.87	3128.23	23.84	404.5	1561.39	2923.9	4621.7
23.84	-204.453	843.56	1829.31	2977.91	23.86	470	1636.44	3051.86	4602.91
23.86	-113.905	1008.87	2048.21	2995.47	23.88	184.5	1500.79	3140.08	5079.1
23.88	-85.1625	1031.75	2040.91	3093.03	23.9	430	1768.37	2947.2	4476.81
23.9	51.9675	1094.12	2067.18	2900.61	23.92	230.5	1587.49	3081.03	4781.83
23.92	-106.585	972.495	2049.64	3077.48	23.94	-26.5	1418.79	2858.53	4543.5
23.94	30.4625	1173.88	2152.12	3086.44	23.96	205	1403.58	3024.57	4626.8
23.96	-170.835	1079.45	2206.22	2998.84	23.98	234	1225.89	2767.5	4694.29
23.98	337.485	1425.06	2502.64	3365.16	24	270.5	1299.24	3024.66	4580.14
24	-92.6825	993.455	2092.39	3060.99	24.02	-244	1247.16	2836.79	4613.32
24.02	-460.198	778.775	1700.8	2823.02	24.04	-436.5	1419.43	3016.09	4447.97
24.04	-663.245	382.267	1425.38	2569.38	24.06	-307	1688.18	3211.1	4541.46
24.06	80.265	1109.72	2095.06	3058.11	24.08	-581.5	1531.88	3108.06	4467.12
24.08	-458.105	696.192	1714.04	2693.3	24.1	-406	1833.79	2950.78	4435.89
24.1	-42.25	1000.75	1956.15	3025.57	24.12	-289.5	1732.74	3005.92	4625.9
24.12	245.488	1190.81	2192.3	3134.24	24.14	-246.5	1710.61	3053.38	4604.87
24.14	264.695	1251.07	2233.89	2999.3	24.16	-225	1575.54	3011.45	4579.3
24.16	170.97	1110.64	2120.97	3068.47	24.18	-234	1531.47	2988.97	4460.49
24.18	-75.1775	1010.9	1934.48	2853.12	24.2	-229	1401.22	2976.42	4880.52
24.2	193.365	1241.74	2111.55	2837.26	24.22	-160	1482.53	3065.38	4729.44
24.22	342.707	1244.84	2154.83	3231.69	24.24	142	1645.43	2921.04	4339.73
24.24	363.665	1313.82	2530.65	3234.89	24.26	18.5	1402.83	2953.03	4534.22
24.26	-111.03	810.202	1847.21	2765.14	24.28	115.5	1399.24	3071.38	4489.33
24.28	-28.3975	928.617	1776.11	2898.22	24.3	-88	1308.25	3051.42	4502.29
24.3	16.8225	799.035	1793.51	2928.98	24.32	-349.5	1391.28	3046.61	4467.08
24.32	153.162	969.325	1900.47	3104.64	24.34	-187.5	1292.43	3109.5	4452.09
24.34	253.847	1125.29	2055.35	3115.16	24.36	-68	1488.6	2973.6	4448.89
24.36	280.298	1182.75	2136.68	2969.08	24.38	-210	1691.01	2972.61	4501.85
24.38	116.037	1020.12	2024.65	2849.43	24.4	-209	1584.69	2988.45	4657.3
24.4	161.595	1150.49	2098.59	2987.86	24.42	-96	1718.55	2966.52	4675.6
24.42	-0.6925	876.322	1861.08	2912.99	24.44	-69	1750.12	3209.44	4360.25
24.44	-245.728	809.557	1836.76	2967.39	24.46	-484	1635.9	3108.89	4415.99
24.46	-199.385	822.56	1724.56	2961.67	24.48	-252.5	1649.07	2802.83	4439.12
24.48	-148.39	829.952	1824.21	2951.07	24.5	153.5	1496.59	2767.07	4272.33
24.5	-108.988	898.46	1822.49	2978.2	24.52	210.5	1456.05	2979.16	4429.14
24.52	-58.17	900.64	1881.06	2972.08	24.54	120.5	1321.79	2878.03	4214.63
24.54	-56.135	947.355	2041.35	3078.58	24.56	82.5	1518.97	3055.88	4145.89
24.56	-21.8725	930.582	2022.96	3002.48	24.58	-102	1582.39	3065.42	4222
24.58	207.16	1098.61	1971.78	2951.52	24.6	-391.5	1666.46	3035.42	4476.07
24.6	127.655	1021.12	1988.96	2797.5	24.62	-590.5	1665	2937.1	4343.57
24.62	627.048	1405.52	2453.21	3169.64	24.64	-328	1405.01	3030.71	4387.6
24.64	74.07	1084.07	1998.38	2651.97	24.66	-236	1369.19	2808.72	4613.65
24.66	-116.723	809.835	1784.83	2583.98	24.68	284.5	1507.24	3002.78	4404.02
24.68	372.88	1112.64	2029.67	2877.69	24.7	323	1512.38	2887.87	4526.63
24.7	432.402	1198.83	2192.29	3193.98	24.72	223.5	1424.12	3157.82	4500.18
24.72	90.9725	880.532	1823.72	2973.73	24.74	664	1597.1	3225.8	4681.8
24.74	156.132	989.705	2076.12	2891.3	24.76	462	1424.37	2991.75	4626.21
24.76	-13.5225	802.742	1680.64	2727.16	24.78	297	1475.77	3033.46	4634.56
24.78	573.928	1425.29	2378.07	3276.87	24.8	444	1691.16	3076.91	4514
24.8	452.535	1208.87	2189.81	3251.68	24.82	321.5	1647.31	2919.67	4554.09
24.82	398.558	1125.16	2085.95	2971.26	24.84	406.5	1340.57	3191.86	4774.01
24.84	76.5125	913.503	1858.85	2769.24	24.86	395	1526.36	2865.72	4728.55
24.86	-175.34	738.49	1778.05	2758.47	24.88	255	1533.78	2911.17	4532.09
24.88	117.16	1097.81	2200.42	3107.05	24.9	384	1473.64	2924.76	4633.05
24.9	-299.83	522.242	1515.36	2934.83	24.92	328	1652.02	2869.68	4352.25
24.92	193.407	1010.93	1942.62	2959.67	24.94	-228	1548.72	2807.76	4494.92
24.94	-46.1725	913.658	1916.07	2966.68	24.96	-103.5	1663.97	3012.38	4424.31
24.96	117.58	1096.61	2102.31	2947.35	24.98	42.5	1400.34	2834.81	4688.06
24.98	206.748	1152.78	2197.7	3333.57	25	137.5	1536.35	3015.05	4553.85
25	214.375	1179.27	2143.88	3161.41	25.02	31.75	1458.12	3119.43	4500.54
25.02	-56.0325	1041.39	2046.82	3084.99	25.04	153.5	1571.89	2966.87	4669.81
25.04	-43.9575	1065.78	2008.24	3093.49	25.06	106.5	1719.68	3074.11	4940.55
25.06	-45.225	962.305	1974.39	2944.51	25.08	283.5	1447.69	3108.73	4784.85
25.08	-297.285	835.87	1826.45	2833.35	25.1	206.5	1671.96	3212.99	4801.6
25.1	-340.213	722.837	1839.95	2809.27	25.12	404	1620.05	3041.96	4734.12
25.12	-244.118	788.285	1748.99	2859.66	25.14	145.5	1595.4	2940.01	4640.1
25.14	-314.5	790.25	1819.89	3197.95	25.16	106	1435.9	2818.06	4404.04
25.16	-250.05	898.985	2004.95	3059.03	25.18	-4.5	1444.89	2907.47	4296.05
25.18	-299.4	804.715	1849.34	2995.39	25.2	-46	1419.79	2763.57	4362.64
25.2	-43.3825	1055.99	2075.43	2905.99	25.22	-266.5	1234.05	2950.88	4431.49
25.22	-154.333	1031.65	2164.18	3116.95	25.24	-78.5	1373.56	2988.54	4492.71
25.24	-251.608	849.297	1878.84	2840.53	25.26	-88	1454.42	3050.11	4115.19
25.26	118.3	1229.46	2231.56	3278.19	25.28	-366	1548.93	2996.34	4537.81
25.28	-302.145	841.712	1847.25	3152.41	25.3	-185.5	1661.13	3068.23	4360.26
25.3	66.7675	1133.69	2193.32	3271.04	25.32	-89	1505.34	2939.59	4372.59
25.32	-410.678	711.967	1747.7	2977.89	25.34	20.5	1501.25	3145.86	4379.67
25.34	-161.245	831.797	1825.62	3073.8	25.36	-515.5	1804.94	2994.66	4468.76
25.36	-246.673	782.977	1818.99	2655.88	25.38	-505.5	1752.84	2975.57	4680.68
25.38	-139.87	1081.43	2181.78	2955.68	25.4	-434	1715.03	3173.44	4506.68
25.4	-460.415	744.727	1725.81	2813.59	25.42	35	1513.23	3176.4	4705.97
25.42	3.62	1223.48	2232.64	3224.12	25.44	-53.5	1383.98	3222.05	4446.56
25.44	310.478	1383.38	2511.43	3358.21	25.46	-158.5	1523.58	3037.09	4380.84
25.46	-306.805	1019.15	2042.55	3273.54	25.48	-55	1540.69	3000	4600.4
25.48	-571.503	621.947	1666.11	2817.22	25.5	-54	1494.97	2911.37	4546.42
25.5	-11.48	1208.47	2221.66	3061.83	25.52	89.5	1554.69	3046.65	4342.84
25.52	-591.02	553.17	1574.35	2927.74	25.54	142.5	1413.02	3048.62	4500.43
25.54	-113.61	1074.08	1995.54	3304.1	25.56	340.5	1315.84	2995.6	4408.31
25.56	-393.588	639.917	1625.81	2847.45	25.58	254	1528.89	2992.89	4376.43
25.58	-225.345	880.132	1854.5	2959.52	25.6	276.5	1324.44	3004.11	4436.7
25.6	-392.075	833.007	1920.47	3013.39	25.62	9.5	1441.73	2859.43	4437.03
25.62	-422.05	790.92	1915.38	3065.74	25.64	-368.5	1301.99	2927.86	4348.93
25.64	-226.148	838.345	1926.67	3106.95	25.66	-270	1208.62	3026.69	4463.09
25.66	-283.703	797.495	1767.91	3059.15	25.68	-201	1423.87	2965.85	4468.2
25.68	-333.938	845.712	1967.02	2931.68	25.7	-319	1637.56	3153.26	4329.75
25.7	-494.973	734.925	1826.76	2996.49	25.72	4	1806.31	3203.92	4341.62
25.72	-462.293	732.32	1761.25	2957.92	25.74	285.5	1906.21	3162.14	4500.08
25.74	-280.268	889.425	1930.31	2821.86	25.76	267	1722.49	3123.36	4435.02
25.76	25.81	1015.07	1933.55	2964.09	25.78	309.5	1852.33	3107	4394.71
25.78	-240.123	847.417	1857.93	2811.97	25.8	411	1804.59	3146.28	4571.42
25.8	-115.003	976.115	1966.72	2704.35	25.82	268.5	1342.34	2871.5	4703.83
25.82	27.8925	1247.24	2269.09	2996.92	25.84	290.5	1249.43	2880.11	4875.02
25.84	26.9975	1075.06	2057.07	3062.09	25.86	206	1241.18	2779.58	4596.87
25.86	86.9375	1117.71	2125.8	3094.05	25.88	-254.5	1058.72	2741.4	4597.67
25.88	120.963	1261.14	2314.91	3053.52	25.9	-100	1140.53	2721.59	4827.7
25.9	-13.6925	888.505	1923.29	2747.66	25.92	175.5	1342.07	3089.5	4537.65
25.92	495.707	1341.26	2448.19	3181.18	25.94	-334.5	1689.18	2994.54	4607.44
25.94	407.195	1392.11	2424.21	3184.37	25.96	-269	1898.98	3114.51	4664.57
25.96	-297.668	789.327	1827.64	2719.25	25.98	-220	1631.4	3218.93	4553.35
25.98	-126.663	982.905	2067.61	2937.99	26	-111.5	1743.74	2974.45	4469.7
26	-231.473	744.202	1754.42	2865.46	26.02	-58.5	1444.85	2951.32	4673.96
26.02	32.1025	1071.49	2154.61	2947.32	26.04	-187.5	1287.09	3004.7	4660.46
26.04	382.945	1136.51	2236.47	2979.2	26.06	-45	1158.33	2695.13	4673.15
26.06	-186.353	777.767	1856.01	2730.98	26.08	-123.5	1226.18	2802.78	4584.78
26.08	494.332	1387.51	2470.82	3355.37	26.1	-145.5	1479.76	3029.36	4751.32
26.1	163.873	1158.35	2195.94	3148.24	26.12	103	1385.95	3155.45	4806.73
26.12	277.255	1337.13	2421.29	3069.35	26.14	297.5	1760.07	3313.22	4865.8
26.14	-126.228	978.355	1987.99	2951.14	26.16	244.5	1624.62	3243.84	4752.91
26.16	-362.568	583.412	1565.17	2443.55	26.18	389	1525.34	3198.87	4502.46
26.18	62.46	1011.19	1814.69	2788.79	26.2	-35.5	1519.89	3164.2	4432.84
26.2	-212.205	787.612	1714.72	2912.12	26.22	88.5	1345.52	2871.18	4568.07
26.22	-451.868	555.475	1497.84	2914.96	26.24	439	1450.73	3018.86	4186.95
26.24	48.45	998.07	1935.92	2927.54	26.26	162	1494.27	2947.88	4239.11
26.26	158.605	1021.63	1883.74	3074.4	26.28	113	1349.33	2728.01	4371.78
26.28	76.5575	1190.36	2223.48	3236.12	26.3	90.5	1494.66	3003.14	4094.17
26.3	132.093	1124.02	2087.98	3199.53	26.32	187.5	1569.31	2880.24	4306.33
26.32	-43.9725	922.17	1863.53	2954.28	26.34	-124.5	1560.97	2889.97	4291.09
26.34	-4.56	899.172	1815.22	2724.71	26.36	-169	1472.14	3058.35	4109.69
26.36	180.225	1067.99	1931.41	2904.07	26.38	-129	1447.26	2904.03	4173.38
26.38	21.005	1059.36	2102.04	3200.62	26.4	-149.5	1305.06	3163.71	4355.4
26.4	56.875	1035.61	2102.16	3094.13	26.42	-29	1512.1	3155.64	4294.59
26.42	32.4725	1009.64	2037.76	2978.42	26.44	-223.5	1441.02	3070.01	4447.81
26.44	15.8075	1072.61	2229.17	3173.46	26.46	-115.5	1373.28	2874.54	4440.7
26.46	-112.153	898.822	1953.11	3072.97	26.48	-236.5	1520.83	2893.95	4442.11
26.48	29.785	1017.76	1949.25	3026.82	26.5	-293.5	1643.92	3153.78	4400.9
26.5	-9.235	989.535	1984.02	3085.71	26.52	-438.5	1497.08	3127.72	4629.9
26.52	103.427	1104.28	2046.57	3019.14	26.54	-571	1395.65	3089.15	4715.59
26.54	-134.798	885.747	1842.44	2731.09	26.56	-644	1534.79	2981.23	4537.19
26.56	375.44	1340.31	2361.2	3322.22	26.58	-629.5	1398.73	3113.42	4614.76
26.58	-45.9475	900.107	1856.02	2929.19	26.6	-311.5	1410.15	2915.64	4686.36
26.6	188.657	1093.91	2059.14	3027.99	26.62	-374	1569.39	3144.21	4614.42
26.62	-301.628	757.452	1831.24	2662.25	26.64	-487	1592.11	2989.98	4535
26.64	110.13	1282.96	2291.7	3107.99	26.66	-44	1397.15	2932.59	4666.54
26.66	-48.04	934.52	1884.47	2923.84	26.68	210	1568.69	3121.49	4391.49
26.68	59.755	1005.65	1931.9	3014.36	26.7	-74.5	1401.25	3045.56	4731.9
26.7	82.925	1003.9	1966.83	3124.97	26.72	-356	1267.16	2909.35	4606.22
26.72	-72.8075	1033.62	1949.45	3012.63	26.74	14	1435.58	2949.39	4478.88
26.74	44.415	1111.95	2082.62	3197.82	26.76	-110	1369.27	3068.58	4716.74
26.76	341.882	1289.79	2174.09	3233.85	26.78	27.5	1463.59	2927.86	4466.25
26.78	-477.775	425.815	1376.53	2473.72	26.8	158	1606.53	3042.26	4753.45
26.8	227.61	1218.57	2210.7	3021.75	26.82	532.5	1691.35	2969.78	4589.99
26.82	401.545	1464.95	2452.28	3434.37	26.84	467.5	1667.19	2907.88	4508.73
26.84	-443.73	680.837	1603.2	2675.59	26.86	245.5	1542.76	3018.3	4753.3
26.86	-180.34	890.485	1837.74	2829.41	26.88	-371.5	1279.4	2787.28	4685.78
26.88	206.515	1101.51	2078.53	2982.63	26.9	-166.5	1332.5	2881.18	4761.8
26.9	234.982	1132.22	2208.61	3226.86	26.92	192	1537.78	3118.84	4398.22
26.92	-140.415	1014.58	2065.14	2967.1	26.94	33	1673.49	3263.55	4783.1
26.94	-13.8875	986.148	1887.53	3037.2	26.96	123	1686.34	3248.36	4443.3
26.96	-60.775	1029.23	2004.13	3117.79	26.98	203.5	1754.75	3213.11	4436.47
26.98	50.1725	1052.82	1961.64	3096.15	27	318	1809.12	3251.24	4579.88
27	-192.453	879.417	1953.43	3057.67	27.02	68.5	1445.12	2937.44	4427.97
27.02	-219.718	961.242	2136.78	3039.64	27.04	-29	1347.97	2976.91	4524.02
27.04	-233.775	805.015	1897.56	3025.67	27.06	-135	1408.85	2732.84	4446.49
27.06	-79.5275	1017.35	1975.06	2861.07	27.08	97.5	1337.58	2752.26	4226.24
27.08	-86.965	839.662	1887.17	2883.8	27.1	-160.5	1379.14	2787.73	4465.73
27.1	-204.32	852.727	1903.45	2830.48	27.12	-222.5	1193.01	2705.52	4392.23
27.12	-105.098	905.663	1975	3017.13	27.14	-142.5	1284.57	2746.83	4095.79
27.14	107.915	1081.32	2099.63	3132.43	27.16	-195.5	1578.58	2846.32	4454.48
27.16	12.375	1074.4	2179.9	3178.27	27.18	-6.5	1771.16	2992.24	4547.16
27.18	-195.108	920.46	1918.72	2980.41	27.2	362.5	1647.51	3138.09	4440.29
27.2	452.212	1392.7	2261.18	3189.94	27.22	336.5	1891.95	3394.3	4401.52
27.22	1.44	1073.07	2138.66	2921.12	27.24	243.5	1655.57	3443.23	4698.51
27.24	-171.893	856.325	1775.16	2721.79	27.26	164.5	1595.43	3161.61	4455.71
27.26	-405.533	610.87	1591.72	2786.61	27.28	73	1562.67	3180.83	4523.97
27.28	11.6175	1121.05	2155.19	3150.22	27.3	30.5	1674.73	3076.82	4561.74
27.3	-208.055	964.242	2013.41	2986.07	27.32	-94	1348.52	2825.2	4586.26
27.32	-220.898	872.27	1833.12	3010.55	27.34	-103.5	1341.78	2929.03	4549.56
27.34	-141.245	937.832	1861.96	2977.86	27.36	-321.5	1116.19	2685.59	4452.48
27.36	570.855	1588.84	2603.02	3481.65	27.38	-311.5	1050.25	2682.22	4371.86
27.38	126.597	1197.74	2185.42	3320.06	27.4	-119.5	1106.74	2622.04	4485.7
27.4	154.225	1149.8	2114.11	3321.28	27.42	93.5	1254.64	2865.78	4594.04
27.42	187.235	1109.6	2148.01	3032.44	27.44	-32	1513.96	3059.76	4592.89
27.44	-339.045	750.72	1801.67	2526.97	27.46	40.5	1505.47	2942.51	4465.47
27.46	-461.045	535.787	1392.13	2546.1	27.48	291.5	1518.65	3089.27	4482.56
27.48	-15.9775	1025.81	1960.87	2810.29	27.5	272	1710.62	3288.84	4679.38
27.5	94.6175	1074.11	2044.35	2784.4	27.52	143	1482.29	3096.46	4532.72
27.52	287.37	1204.59	2117.25	2881.78	27.54	-85	1744.36	3196.09	4360.96
27.54	190.593	1198.04	2254.71	3081.37	27.56	43.5	1682.85	3157.36	4451.3
27.56	442.005	1325.74	2266.68	3041.89	27.58	107	1480.79	3182.04	4394.92
27.58	344.16	1299.8	2282.84	3150.3	27.6	485	1607.17	3060.16	4568.18
27.6	325.173	1250.9	2247.2	3226.24	27.62	279.5	1704.01	3009.33	4457.47
27.62	-2.7325	889.27	1882.97	3092.97	27.64	159	1728.41	2966.88	4405.96
27.64	138.4	1117.74	2068.7	2989.28	27.66	436.5	1645.57	3052.67	4521.2
27.66	-59.985	873.815	1851.31	2998.7	27.68	391.5	1570.6	3113.98	4602.75
27.68	345.908	1280.72	2153.8	3188.75	27.7	182	1390.52	2965.48	4672.99
27.7	360.248	1373.94	2396.41	2939.3	27.72	309	1408.69	2902.54	4578.67
27.72	220.31	991.965	2033.05	2922.6	27.74	304.5	1296.41	2977.23	4579.73
27.74	-149.21	763.295	1780.67	2835.96	27.76	258	1538	3091.18	4588.95
27.76	74.3	803.905	1792.16	2932.49	27.78	241	1268.56	2775.2	4593.46
27.78	112.562	994.675	1987.99	3047.9	27.8	167.5	1378.51	2723.67	4360.01
27.8	610.923	1395.89	2336.81	3301.66	27.82	211	1208.6	2885.77	4552.97
27.82	-51.9875	854.285	1843.08	2899.59	27.84	7.5	1243.9	2798.38	4658.68
27.84	-23.5575	872.375	1798.3	2793.96	27.86	96.5	1413.61	2925.93	4446.29
27.86	85.0575	1026.53	2048.68	2750.78	27.88	93.5	1666.02	2801.21	4634.55
27.88	315.697	1209.01	2252.89	3382.08	27.9	23.5	1746.22	3198.41	4602.62
27.9	140.62	1021.9	2001.31	2942.07	27.92	38.5	1811.27	2976.62	4666.05
27.92	222.347	1195.65	2069.83	3000.2	27.94	-54	1557.44	3091.22	4722.78
27.94	211.17	1111.77	2053.85	3050.89	27.96	189	1674.18	3196.93	4512.38
27.96	342.63	1074.58	1925.82	2862.48	27.98	356.5	1471.01	3328.59	4574.01
27.98	334.315	1258.58	2130.26	3235.67	28	160.5	1372.55	3092.82	4580.81
28	652.923	1439.99	2474.62	3145.09	28.02	274	1509.47	3170.32	4608.34
28.02	596.965	1405.21	2363.29	3267.46	28.04	292.5	1465.29	2951.49	4446.57
28.04	356.66	1237.07	2214.01	3145.66	28.06	338	1617.85	3168.31	4473.86
28.06	-367.503	559.265	1473.42	2465.12	28.08	225.5	1489.32	3082.57	4583.36
28.08	-369.098	598.687	1452.77	2827.16	28.1	296.5	1349.21	2901.32	4446.64
28.1	-32.1175	944.01	1914.01	2923.57	28.12	378.5	1305.61	2980.3	4209.66
28.12	94.3975	891.465	2087.53	2862.03	28.14	131	1368.94	2803.53	4247.58
28.14	-52.615	816.157	1900.06	2951.54	28.16	-49	1453.61	2972.26	4502.37
28.16	-106.603	775.177	1929.69	2935.64	28.18	-278.5	1497.59	2952.45	4264.78
28.18	13.8875	888.137	1883.74	2882.72	28.2	-147	1526.9	3031.53	4149.98
28.2	12.51	939.955	1909.12	2863.98	28.22	-138	1622.61	3067.6	4469.54
28.22	57.755	1083.14	2210.43	3021.44	28.24	-447.5	1543.11	3241.59	4432.21
28.24	-134.858	818.587	1909.04	3080.76	28.26	-143	1545.55	3107.82	4459.55
28.26	-11.2925	997.475	1993.47	3100.76	28.28	178.5	1767.82	3189.32	4245.52
28.28	-54.1575	952.9	2041.26	3057.22	28.3	18.5	1391.3	3140.15	4735.28
28.3	-243.723	790.445	1857.06	3180.33	28.32	95.5	1305	2912.25	4817.98
28.32	46.27	1043.16	2107.69	3144.26	28.34	-30	1379.66	2796.63	4673.59
28.34	706.295	1607.14	2630.05	3434.71	28.36	-165.5	1147.78	2852.84	4662.45
28.36	-188.88	848.032	1822.53	2894.16	28.38	-81.5	1207.81	2714.03	4522.51
28.38	-638.853	346.622	1263.26	2491.17	28.4	-169.5	1312.8	3006.68	4581.73
28.4	-173.553	818.195	1803.57	2685.74	28.42	-14	1588.49	3139.9	4626.85
28.42	-105.465	750.077	1844.94	2675.9	28.44	254	1482.3	2983.78	4453.02
28.44	-104.485	1020.36	2079.57	3083.14	28.46	121.5	1658.06	3025.82	4408.2
28.46	141.438	1127.57	2170.92	3182.78	28.48	42	1562.4	3370.93	4340.31
28.48	367.062	1450.15	2454.17	3495.34	28.5	-195	1506.77	3097.85	4497.71
28.5	-84.8325	1035.37	2052.07	3063.16	28.52	-5	1548.55	3028.92	4717.55
28.52	-159.87	833.045	1844.23	2807.03	28.54	170	1495.09	3175.61	4517.76
28.54	-231.393	969.862	2002.64	3093.64	28.56	-53	1422.59	2984.24	4659.49
28.56	-215.133	842.55	1736.83	2903.63	28.58	-72.5	1509.58	3042.26	4446.7
28.58	-77.325	989.285	2048.11	3064.41	28.6	-501.5	1652.84	3034.37	4518.13
28.6	-146.963	957.832	1968.8	3030.72	28.62	-397.5	1565.66	2872.88	4593.72
28.62	-147.81	827.835	1847.32	2944.46	28.64	-142	1410.64	2777.16	4466.24
28.64	22.475	1050.72	2046.06	3071.6	28.66	37.5	1493.83	2904.84	4413.64
28.66	265.658	1273.2	2234.79	2970.24	28.68	224	1419.77	3065.39	4440.28
28.68	-62.2475	844.737	1893.9	2752.26	28.7	124	1565.29	3115.7	4576.13
28.7	-644.5	475.73	1488.47	2592.83	28.72	61	1386.86	3182.94	4627.16
28.72	-272.695	690.225	1667.22	2778.24	28.74	292	1726.33	2958.63	4574.54
28.74	-272.42	910.56	1964.58	2896.37	28.76	377	1799.59	3244.68	4580.26
28.76	-157.778	870.492	1878.41	2864.45	28.78	347	1556.46	3043.38	4532.71
28.78	66.5425	968.31	1943.44	3069.97	28.8	295	1519.03	2894.73	4589.08
28.8	111.855	1108.84	2176.05	3136.5	28.82	260	1321.2	2970.48	4877.78
28.82	123.728	1151.59	2138.94	3117.65	28.84	291	1305.93	2877.78	4572.03
28.84	71.6875	1171.55	2112.53	3180.44	28.86	-26	1186.05	2827.53	4585.43
28.86	182.51	1272.66	2223.2	3225.93	28.88	-13	1214.73	3023.15	4365.63
28.88	352.452	1355.27	2183.34	3076.32	28.9	-116.5	1508.27	2918.56	4439.46
28.9	147.31	1190.64	2218.07	3149.85	28.92	-91	1733.81	3238.07	4492.96
28.92	150.965	1141.01	2159.61	3160.64	28.94	-83.5	1893.56	3173.09	4446.6
28.94	194.005	1070.85	2051.32	3208.54	28.96	28	1878.31	3165.34	4489.63
28.96	-173.713	808.065	1662.96	2997.22	28.98	57	1562.25	3124.58	4460.53
28.98	594.298	1502.78	2355.53	3524.57	29	214	1641.64	3045.4	4360.57
29	76.5025	1036.86	1999.6	3088.47	29.02	360.5	1466.01	3088.63	4415.85
29.02	-1017.52	3.427	1000.23	2224.59	29.04	290	1350.76	3099.22	4413.66
29.04	-181.013	948.3	2026.06	3019.35	29.06	330	1592	2942.73	4451.7
29.06	-42.33	1081.97	2153.14	3239.11	29.08	117.5	1615.87	2873.86	4616.48
29.08	-125.26	1024.46	2051.18	3022.8	29.1	26	1673.74	2954.69	4246.51
29.1	-146.955	1014.07	2081.4	2920.61	29.12	-59	1540.32	3097.78	4387.5
29.12	290.147	1293.53	2359.11	3276.04	29.14	6.5	1400.84	3076.04	4410.38
29.14	165.32	1222.12	2212.88	3318.02	29.16	43	1425.23	2935.67	4321.26
29.16	-182.598	1019.87	2083.68	2914.55	29.18	57	1348.04	2970.05	4337.88
29.18	-78.095	857.702	1770.56	2814.16	29.2	-43	1156.13	2732.2	4469.55
29.2	23.5325	1102.44	2211.23	2973.65	29.22	-350	1409.71	2919.9	4780.8
29.22	266.955	1301.15	2261.47	3214.72	29.24	-166.5	1527.08	2742.45	4342.15
29.24	-176.325	773.067	1845	2784.05	29.26	-98.5	1575.74	2910.49	4444.91
29.26	89.215	1058.91	1973.79	3001.86	29.28	-264.5	1701.98	3078.45	4656.81
29.28	17.695	1045.39	2059.6	3128.27	29.3	-443	1785.65	3176.79	4469.16
29.3	-77.1825	910.122	2033.45	3033.68	29.32	-478	1734.44	3245.73	4598.85
29.32	-756.08	307.735	1303.56	2673.95	29.34	-288.5	1585.43	3254.93	4570.39
29.34	25.5375	1136.93	2033.61	3144.53	29.36	-500.5	1750.13	3015.2	4641.47
29.36	-242.85	1008.58	2055.28	3260.77	29.38	-273.5	1405.26	2995.62	4748.57
29.38	-709.173	452.787	1613.77	2722.64	29.4	-327	1401.09	3039.1	4757.36
29.4	-368.133	811.312	1912.13	3072.18	29.42	-215.5	1425.03	3046.56	4857.91
29.42	-301.315	1003.04	2098.53	3162.39	29.44	147	1472.95	2861.93	4712.26
29.44	-240.51	917.722	2053.24	3017.39	29.46	99.5	1581.25	2962.32	4779.66
29.46	-302.44	955.883	2005.76	3129.23	29.48	-155	1476.19	3210.62	4538.94
29.48	-317.78	813.172	1873.36	2937.86	29.5	-261	1756.4	3208.42	4645.71
29.5	-215.195	947.665	1999.37	3008.7	29.52	-44	1752.14	2972.46	4678.78
29.52	36.7125	998.308	2025.88	3028.82	29.54	-116.5	1516.12	3013.63	4537.75
29.54	-216.665	881.695	1783.98	2939.58	29.56	-139	1478.49	2976.21	4411.79
29.56	-114.39	986.205	2016.38	3109.58	29.58	-381	1490.56	3067.41	4638.88
29.58	-91.8925	936.278	1985.45	2909.02	29.6	-296.5	1539.83	3072.31	4706.57
29.6	54.9625	1038.48	1955.51	3046.51	29.62	-264	1366.08	3061.13	4370.02
29.62	708.96	1736.38	2716.56	3498.84	29.64	-418.5	1340.4	3082.01	4259.55
29.64	-794.625	219.452	1103.28	2257.98	29.66	-136	1592.72	2897.64	4443.09
29.66	0.0075	845.927	1743.56	2801.93	29.68	94.5	1495.48	3152.24	4344.97
29.68	200.653	1028.74	2071.46	2897.25	29.7	-37	1716.93	3154.34	4245.89
29.7	277.507	1225.08	2191.35	2964.26	29.72	120.5	1760.93	2958.5	4216.95
29.72	430.822	1269.43	2172.56	3160.39	29.74	-252	1506.03	3003.37	4197.24
29.74	332.34	1146.81	2060.59	3027	29.76	-258	1265.43	2887.43	4061.46
29.76	636.722	1578.59	2420.46	3189.52	29.78	-542.5	1187.05	2848.22	4179.08
29.78	265.842	1011.24	1980.69	2785.53	29.8	-634	1102.02	2906.22	4600.39
29.8	222.743	987.625	1935.96	2877.51	29.82	-430	1143.58	2848.42	4528.46
29.82	398.795	1159.43	2075.01	2936.49	29.84	-508	1329.53	2948.73	4348.37
29.84	598.37	1519.11	2529.32	3418.98	29.86	-342	1673.78	2838.22	4645.19
29.86	392.717	1138.89	2074.91	3133.79	29.88	1.5	1769.91	2993.9	4554.4
29.88	70.2525	860.17	1858.41	2619.61	29.9	-148	1934.96	3325.56	4466.68
29.9	705.905	1569.41	2522.06	3301.46	29.92	-40.5	1864.88	3282.64	4709.51
29.92	346.22	1181.36	2045.06	2998.36	29.94	-290.5	1736.83	3108.62	4661.96
29.94	-256.985	634.455	1667.55	2564.16	29.96	-100	1825.22	3199.53	4599.54
29.96	169.273	1017.78	2038.01	3014.69	29.98	-52.5	1539.69	3238.19	4606.14
29.98	259.02	1108.24	2029.48	2836.21	30	312	1637.95	3228.89	4400.25
30	139.175	1018.66	1902.5	2777.74	30.02	208.5	1482.16	3205.36	4360.79
30.02	187.68	1004.09	2107.39	3025	30.04	341	1435.52	3168.5	4783.47
30.04	208.94	1095.63	2109.98	3245.09	30.06	641.5	1430.4	3033.07	4686.02
30.06	380.428	1251.29	2270.69	3135.99	30.08	568.5	1498.39	3017.82	4415.17
30.08	328.312	1230.24	2191.11	2974.54	30.1	549.5	1316.06	2957.17	4548.86
30.1	119.017	1201.73	2123.84	3101.79	30.12	140	1383.97	2697.91	4809.06
30.12	321.938	1210.34	2196.51	3056.56	30.14	337.5	1357.79	2752.23	4807.71
30.14	253.805	1144.69	2166.11	3192.17	30.16	515	1165.79	2749.91	4511.19
30.16	-0.2575	934.372	2057.2	2920.88	30.18	-13	1261.78	2821.86	4570.29
30.18	-115.81	830.085	1895.43	2970.11	30.2	-140.5	1335.26	2957.47	4536.59
30.2	26.665	920.815	1881.68	3037.02	30.22	82.5	1336.59	3000.05	4384.1
30.22	184.895	1130.98	2232.42	3220.93	30.24	-128.5	1361.54	2852.29	4630.03
30.24	94.9925	1183.02	2046.72	2974.03	30.26	-10.5	1645.66	3119.32	4671.59
30.26	94.215	1062.05	2018.01	2835.11	30.28	120.5	1675.02	3056.19	4675.61
30.28	-228.448	722.23	1577.4	2963.31	30.3	320.5	1749.38	3214.4	4522.93
30.3	-344.15	735.807	1677.93	2756.55	30.32	-80.5	1792.56	3255.45	4559.19
30.32	-131.288	909.515	1872.92	2857.45	30.34	165	1606.19	3323.18	4405.24
30.34	-29.615	927.395	1810.28	2929.15	30.36	173	1922.43	3054.53	4630.32
30.36	4.72	977.29	2034.09	2961.74	30.38	117.5	1691.04	3139.61	4392.51
30.38	608.562	1530.88	2430.29	3349.72	30.4	116	1677.29	3070.66	4461.46
30.4	249.42	1166.05	2118.01	3032.06	30.42	-120	1322.27	3078.25	4392.44
30.42	-239.17	665.35	1682.55	2654.66	30.44	-227	1372.7	3083.29	4471.91
30.44	28.035	950.165	2140.43	3068.45	30.46	-279.5	1289.08	2952.44	4367.56
30.46	416.42	1327.9	2259.38	3172.39	30.48	-372	1406.61	3081.23	4571.45
30.48	-24.685	914.212	1855.52	2956.11	30.5	-350	1327.99	3017.93	4498.86
30.5	-410.263	515.727	1583.75	2855.6	30.52	-26	1555.25	2897.77	4438.26
30.52	-125.173	785.325	1782.68	2890.79	30.54	-102.5	1394.25	2885.38	4359.32
30.54	588.46	1495.85	2464.51	3530.23	30.56	125	1394.8	3063.15	4601.32
30.56	-60.31	879.865	1983.59	3078.55	30.58	239	1478.33	2799.34	4255.93
30.58	-337.633	765.052	1809.19	3009.74	30.6	-32.5	1228.84	2755.34	4450.4
30.6	41.515	1197.32	2145.07	3142.77	30.62	-241	1289.22	2803.22	4461.22
30.62	-563.19	518.13	1547.27	2575.79	30.64	13.5	1454.08	2923.62	4472.03
30.64	-282.695	666.952	1644.31	2844.45	30.66	226	1677.28	3139.53	4504.9
30.66	-75.4425	1021.44	1936.47	2924.42	30.68	144	1522.59	3144.54	4467.09
30.68	-35.3125	849.352	1972.18	3019.37	30.7	-95	1764.14	3365.03	4533.83
30.7	-1.2625	1011.09	2060.79	3020.93	30.72	78	1965.53	3263.8	4480.79
30.72	30.4425	973.702	1989.73	3093.38	30.74	116	1617.68	3154.87	4376.8
30.74	-309.845	838.865	2101.58	3097.28	30.76	201.5	1664.4	2909.1	4508.31
30.76	-95.9975	844.435	1969.05	2825.78	30.78	268.5	1340.99	2899.78	4515.34
30.78	-179.5	859.78	1918.01	3009.18	30.8	66	1215.82	2734.22	4401.93
30.8	-183.593	804.63	1851.26	2898.88	30.82	33	1246.4	2819.37	4464.1
30.82	-190.688	817.395	1990.27	3012.35	30.84	-181.5	1195.62	2736.82	4578.69
30.84	-153.003	907.447	1924.34	2932.25	30.86	-202.5	1424.65	3181.68	5052.1
30.86	-297.325	846.172	1936.08	2951.86	30.88	30	1623.1	3123.87	4642.77
30.88	448.33	1578.73	2543.38	3628.43	30.9	-80	1547.98	3231.44	4454.69
30.9	-90.6325	990.712	2127.7	3082.65	30.92	-85	1806.34	3320.71	4513.49
30.92	-1130.52	-31.28	859.01	2389.18	30.94	74	1624.92	3120.3	4448.78
30.94	-275.285	797.095	1819.36	2643.18	30.96	114	1569.96	3050.07	4464.95
30.96	-213.785	975.702	2105.83	2833.46	30.98	200	1481.9	2925.89	4502.83
30.98	-179.168	1025.04	2094.7	2999.09	31	338	1401.99	2888.67	4456.8
31	-188.443	878.875	1986.41	2957.14	31.02	177.5	1327.2	2695.41	4646.87
31.02	246.312	1352.92	2450.99	3403.77	31.04	273.5	1237.51	2748.33	4521.45
31.04	-388.703	784.162	1753.11	2961.19	31.06	282	1308.74	2888.85	4436.93
31.06	-527.735	667.537	1589.41	2536.59	31.08	208	1619.95	2873.18	4724.92
31.08	-528.715	598.112	1547.26	2769.52	31.1	162.5	1481.42	3074.52	4573.81
31.1	27.565	1159.98	2181.1	3007.09	31.12	-182.5	1675.88	3011.53	4478.4
31.12	445.81	1569.16	2608.7	3552.27	31.14	-93.5	1554.05	3138.53	4353.49
31.14	-138.298	1112.54	2189.96	3032.65	31.16	-144.5	1676.4	2948.05	4420.27
31.16	-267.47	914.202	1844.8	3064.2	31.18	-39	1581.19	2783.57	4526.74
31.18	44.5275	1207.97	2150.29	3166.41	31.2	161	1365.65	2732.48	4487.69
31.2	-136.85	1048.44	2153.67	3215.42	31.22	110.5	1192.4	2956.09	4411.53
31.22	-183.823	886.727	1939.56	3079.16	31.24	-182	1413	2770.19	4587.43
31.24	-689.633	487.152	1527.39	2716.04	31.26	-246.5	1376.73	3000.34	4638.6
31.26	-603.98	467.872	1407.79	2705.16	31.28	-57	1671.06	3158.59	4737.03
31.28	-97.245	979.178	1994.79	3056	31.3	118	1718.95	3144.51	4553.5
31.3	120.38	1121.96	2129.09	3025.85	31.32	-219	1836.47	3218.23	4723.2
31.32	308.1	1197.64	2190.8	3087.35	31.34	-277.5	1601.64	3247.69	4836.13
31.34	183.097	1106.33	2097.53	3086.52	31.36	-240.5	1775.89	3239.12	4734.65
31.36	165.292	1139.25	2127.49	3092.23	31.38	-99	1637.62	3177.79	4507.16
31.38	-87.4	1027.02	2162.68	2967.66	31.4	33	1615.47	3023.41	4492.43
31.4	213.175	1055.11	2124.34	2767.26	31.42	124	1530.03	3004.22	4563.24
31.42	134.042	1039.93	2075.28	3099.86	31.44	155	1368.06	3118.43	4521.17
31.44	87.575	1006.35	2048.18	2952.47	31.46	166.5	1369.63	2857.66	4297.37
31.46	87.0025	1064.41	1869.74	2697.13	31.48	-54.5	1399.67	2806.81	4602.23
31.48	79.435	962.305	1842	2798.67	31.5	72.5	1451.82	2955.06	4172.91
31.5	-31.225	997.663	1992.2	2971.36	31.52	-24.5	1499.21	2724.23	4250.97
31.52	864.485	1690.26	2756.33	3703.45	31.54	-216.5	1287.51	2987.09	4393.56
31.54	-186.53	787.98	1709.6	2724.28	31.56	-82.5	1197.1	2757.08	4290.65
31.56	-132.475	812.177	1795.44	2878.02	31.58	63	1281.26	2870.61	4230.59
31.58	78.645	1065.44	2059.45	2988.94	31.6	136.5	1270.16	2784.02	4250.53
31.6	283.18	1209.2	2148.28	2994.32	31.62	190.5	1534.49	3101.19	4448.02
31.62	304.303	1233.68	2204.45	3246.84	31.64	-180.5	1398.2	3214.68	4553
31.64	261.942	1304.21	2250.64	3363.07	31.66	31.5	1789.66	3054.55	4477.82
31.66	863.43	1868.27	2916.54	3783.99	31.68	-89.5	1609.61	3043.66	4502.83
31.68	-56.37	845.997	1835.36	2758.09	31.7	8	1762.65	3092.02	4454.77
31.7	-290.588	729.362	1729.02	2670.82	31.72	-11.5	1559.68	3148.27	4625.18
31.72	178.618	1050.01	1892.98	2974.6	31.74	115.5	1648.79	2924.7	4650.81
31.74	626.965	1457.09	2359.62	3287.16	31.76	136	1451.36	3029.05	4523.21
31.76	323.69	1378.77	2369.76	3067.25	31.78	70	1699.21	3221.38	4649.91
31.78	-553.153	538.737	1412.39	2717.62	31.8	187.5	1540.33	3033.04	4517.27
31.8	355.64	1331.92	2244.87	3187.14	31.82	181.5	1546.09	3274.59	4307.24
31.82	357.73	1281.68	2160.68	3208.14	31.84	69	1544.1	3145.32	4690.18
31.84	149.998	1117.16	2065.33	3033.5	31.86	196	1691.22	3065.76	4571.64
31.86	-327.748	628.375	1622.29	2532.86	31.88	197.5	1333.69	3005.72	4594.39
31.88	103.99	1136.03	2020.59	3124.86	31.9	68	1283.71	2952.86	4489.6
31.9	2.455	955.117	1988.65	2855.62	31.92	-281.5	1135.95	2855.67	4587.64
31.92	88.5475	1036.6	1997.24	3184.6	31.94	-308.5	1041.57	2752.96	4636.5
31.94	-252.593	664.482	1615.53	2659.36	31.96	-173.5	1046.23	2799.67	4628.55
31.96	74.5475	975.003	1996.95	2809.58	31.98	-154.5	1354.76	2825.98	4752.6
31.98	7.5075	1017.49	1923.78	3061.64	32	135.5	1410.63	2974.51	4751.85
32	-83.3175	924.023	1952.71	2959.87	32.02	-93	1477.47	2913.52	4533.11
32.02	-166.158	889.335	1878.2	2830.2	32.04	-303.5	1725.8	3095.65	4425.19
32.04	-247.653	772.752	1841.91	2919.84	32.06	-249	1651.12	3362.45	4444.13
32.06	-276.028	820.772	1710.03	2756.25	32.08	-277.5	1694.41	3261.24	4885.55
32.08	-129.833	777.8	1872.74	2878.71	32.1	-140.5	1780.06	3127.28	4245.89
32.1	-234.593	794.567	1954.91	3108.14	32.12	-95	1727.51	2984.21	4402.42
32.12	-60.57	889.51	1903.15	2902.8	32.14	-54	1634.72	3217.81	4437.98
32.14	81.3075	1028.67	2070.11	2960.2	32.16	89	1507.79	2884.07	4670.23
32.16	923.385	1809.11	2881.06	3694.03	32.18	246	1576.87	3142.7	4371.66
32.18	-551.353	578.09	1533.3	2599.3	32.2	276.5	1539.83	3107.25	4315.13
32.2	-310.293	604.147	1602.04	2970.81	32.22	109.5	1425.35	3166.03	4337.94
32.22	12.735	969.822	1962.58	2927.23	32.24	145.5	1535.26	3136.18	4543.76
32.24	-55.605	1040.13	2125.16	3135.44	32.26	266.5	1689.06	2957.98	4453.1
32.26	-7.0425	953.75	1799.48	3088.91	32.28	12	1708.12	2902.28	4669.24
32.28	232.635	1185.06	2090.31	2955.22	32.3	-266	1543.75	3025.23	4627.09
32.3	467.59	1496.88	2644.77	3459.95	32.32	-188.5	1387.6	2924.8	4555.14
32.32	-56.3425	996.82	2053.94	2974.02	32.34	-236	1475.02	3044.29	4374.7
32.34	-479.913	551.915	1575.77	2863.93	32.36	-460	1159.25	2902.78	4524.27
32.36	-352.985	749.76	1633.59	2866.62	32.38	-422.5	1190.53	2983.95	4547.95
32.38	-206.005	815.375	1922.42	2959.76	32.4	-301.5	1105.55	2875.25	4787.84
32.4	498.2	1456.24	2472.99	3356.58	32.42	-413.5	1373.15	2891.87	4586.02
32.42	-303.38	693.602	1739.37	2701.36	32.44	-462	1452.51	2909.84	4522.19
32.44	243.532	1189.71	2128.35	2972.86	32.46	-363	1399.47	3099.2	4346.03
32.46	164.067	1169.76	2293.09	3108.95	32.48	-177	1623.13	3232.35	4441.62
32.48	-108.793	1086.08	2051.25	2978.54	32.5	-9.5	1761.25	3128.53	4519.43
32.5	-457.51	628.222	1651.58	2788.99	32.52	-266.5	1844.38	3416.49	4459.12
32.52	222.178	1242.48	2254.97	3377.57	32.54	-188.5	1789.7	3144.9	4472.75
32.54	-208.135	843.802	1814.34	2939.16	32.56	141	1834.75	3198.25	4351.95
32.56	-698.128	415.627	1307.47	2733.82	32.58	-154	1494.82	3063.2	4398.77
32.58	-154.063	878.48	1924.65	2909.85	32.6	19.5	1391.58	3039.01	4533.23
32.6	-85	888.26	1827.88	2888.8	32.62	-28.5	1552.17	2981.25	4720.93
32.62	-135.845	950.648	1877.25	2920.27	32.64	-27.5	1613.09	2897.95	4581.88
32.64	-19.92	1020.02	2116.86	3054.5	32.66	200	1585.88	3213.65	4574.47
32.66	14.425	888.29	1921.43	3002.56	32.68	315.5	1469.52	3216.26	4434.67
32.68	-64.465	1096.32	2103.88	2900.89	32.7	311.5	1420.05	3033.07	4428.84
32.7	69.5225	1100.26	2122.98	3024.12	32.72	-21.5	1665.16	2991.94	4390.14
32.72	173.18	1194.89	2078.21	2984.27	32.74	-136	1300.99	2861.24	4376.51
32.74	-246.923	907.253	2001.74	3136.57	32.76	-364.5	1234.64	2695.8	4383.48
32.76	-20.9625	1108.29	2128.59	3128.17	32.78	-391.5	1129.04	2641.37	4492.16
32.78	21.7425	1146.72	2141.99	3120.73	32.8	-44.5	1224.69	2713.29	4436.87
32.8	188.405	1090.93	2118.26	3000.84	32.82	-172.5	1209.82	2865.86	4635.5
32.82	215.167	1125.9	2103.53	3023.71	32.84	-10	1484.99	2965.85	4415.94
32.84	-57.355	969.153	1947.18	2970.3	32.86	161.5	1720.33	3337.41	4553.27
32.86	-343.455	843.07	1873.85	2967.71	32.88	-101	1646.08	3448.12	4480.58
32.88	-226.83	850.782	1810.44	3088.16	32.9	-24.5	1715.31	3208.07	4472.91
32.9	-244.018	848.775	2029.55	2904.07	32.92	-33.5	1687.03	3130.2	4512.55
32.92	-96.5625	1060.38	2121.36	2877.15	32.94	-114	1702.13	3058.94	4652.94
32.94	238.827	1281.35	2309.95	3202.72	32.96	-202	1596.92	2738.3	4509.94
32.96	-344.753	670.527	1649.62	2634.19	32.98	-37.5	1347.01	2813.35	4765.01
32.98	-249.115	694.87	1691.08	2847.24	33	86	1404.84	2926.41	4626
33	-12.475	1015.46	2130.53	3176.17	33.02	-141	1566.4	2941.14	4553.57
33.02	-502.248	634.737	1816.77	2817.48	33.04	243	1437.91	3058.72	4561.16
33.04	114.603	1111.96	2107.29	3320.73	33.06	137	1518.74	3043.2	4711.43
33.06	-507.25	485.347	1506.18	2721.99	33.08	-27	1467.39	3113.88	4636.66
33.08	-77.965	913.27	1842.64	3169.95	33.1	120.5	1442.4	3058.5	4601.91
33.1	-226.28	872.235	1846.64	2999.89	33.12	162	1421.01	2977.97	4430.65
33.12	-192.495	904.05	1799.51	3023.54	33.14	-111.5	1298.64	3097.36	4499.17
33.14	-38.3375	930.265	1884.96	3213.63	33.16	-244.5	1425.16	2888.52	4320.55
33.16	-707.58	462.26	1500.35	2657.16	33.18	-256.5	1419.39	2880.75	4435.5
33.18	-268.388	800.995	1681.82	2868.44	33.2	-449	1527.65	3016.15	4475.92
33.2	-192.395	982.545	1969.98	2823.98	33.22	-302	1717.26	3006.26	4523.74
33.22	69.4675	1121.88	2225.35	2979.32	33.24	-93.5	1736.99	2969.51	4693.29
33.24	-14.6675	1045.92	1908.31	3022.92	33.26	-72	1589.99	2962.33	4582.11
33.26	8.7125	1027.93	1911.06	3123.38	33.28	40.5	1379.84	3090.82	4530.16
33.28	-28.0325	1100.52	2170	3060.04	33.3	331.5	1381.47	2843.69	4490.21
33.3	23.7375	1141.28	2226.92	3004.69	33.32	256.5	1431.87	2688.36	4535.05
33.32	78.7075	1169.79	2226.94	2988.26	33.34	123.5	1433.82	2948.06	4524.26
33.34	288.113	1404.42	2490.47	3162.19	33.36	217	1381.79	2873.39	4709.46
33.36	195.232	1236.54	2495.82	3145.36	33.38	38	1617.16	2988.39	4504.67
33.38	-151.22	1006.92	2099.79	3038.74	33.4	305.5	1559.74	3229.88	4432.73
33.4	30.2175	947	1997.33	3007.97	33.42	268	1665.74	3314.59	4567.68
33.42	199.208	1040.76	1969.32	3023.07	33.44	-52.5	1423.35	3109.84	4543.59
33.44	218.843	1122.47	2140.89	3020.62	33.46	333.5	1412.98	3176.27	4454.94
33.46	63.6175	1185.74	2183.08	3149.29	33.48	-111.5	1456.91	2860.84	4423.4
33.48	-14.575	1006.71	1986.25	2958.25	33.5	-246	1354.19	2953.11	4378.27
33.5	137.95	993.275	1837.7	3000.3	33.52	-146.5	1444.27	2964.21	4337.27
33.52	243.458	1196.33	2137.1	3103.53	33.54	-336.5	1602.88	2900.59	4406.5
33.54	627.518	1463.6	2525.57	3291.34	33.56	-188	1765.47	2992.1	4455.3
33.56	-357.303	724.747	1760.46	2829.47	33.58	-36	1752.93	3303.08	4474.2
33.58	284.348	1271.24	2345.99	3159.05	33.6	76.5	1741.58	3195.08	4324.95
33.6	-296.413	730.467	1813.06	2751.8	33.62	-25.5	1747.72	3020.27	4282.88
33.62	311.207	1278.56	2279.8	3309.8	33.64	-66.5	1457.3	2841.89	4532.56
33.64	-265.585	726.822	1740.31	2812.26	33.66	-90	1277.03	2729.99	4413.75
33.66	95.17	1061.51	2016.85	3269.5	33.68	245.5	1235.58	2830.76	4547.01
33.68	-520.143	600.832	1662.48	2518.17	33.7	58	1197.19	2801.34	4474.9
33.7	-246.85	963.9	1885.12	2886.63	33.72	-195	1382.93	2979.48	4379.6
33.72	101.838	1324.78	2352.45	3263.1	33.74	-83	1379.27	3084.12	4635.67
33.74	-518.085	678.54	1846.5	2682.88	33.76	-28	1607.07	3065.09	4764.48
33.76	-10.005	1053.75	2043.4	2954.4	33.78	568	1486.08	3130.93	4507.81
33.78	-850.665	388.705	1400.63	2672.8	33.8	477.5	1463.68	2990.01	4493.42
33.8	-780	452.085	1272.97	2751.21	33.82	197.5	1467.98	3212.78	4568.67
33.82	-629.173	583.092	1614.09	3077.23	33.84	254	1477.28	3127.78	4589.33
33.84	-548.108	649.347	1738.99	3004.39	33.86	430	1591.99	2953.61	4657.96
33.86	-426.19	890.987	1908.88	3062.8	33.88	415.5	1584.89	2980.02	4541.5
33.88	-323.473	977.872	1981.31	2880.67	33.9	343.5	1460.07	2910.97	4697.71
33.9	-231.8	923.32	1941.99	2963.69	33.92	285	1500.15	3096.39	4647.92
33.92	96.3525	1188.53	2267.06	3094.85	33.94	79	1627.19	3015.54	4547.47
33.94	312.485	1422.78	2344.18	3116.28	33.96	-32	1547.79	2862.42	4744.49
33.96	211.173	1112.49	2038.09	3040.27	33.98	121	1429.29	3019.69	4596.28
33.98	411.392	1219.57	2138.25	3034.63	34	56	1311.09	2988.22	4436.97
34	356.535	1172.56	2112.1	3035.74	34.02	447.5	1368.73	2964.63	4427.84
34.02	489.805	1150.09	2060.91	2881.98	34.04	46.5	1508.66	2881.73	4591.39
34.04	318.455	1172.89	2090.63	2949.1	34.06	11.5	1281.63	2866.58	4369.3
34.06	427.975	1233.25	2217.89	3161.66	34.08	63	1499.18	3129.03	4457.63
34.08	611.075	1278.57	2291.21	2887.73	34.1	273	1503.53	3046.46	4504.85
34.1	407.012	1153.62	2085.58	3178.16	34.12	299	1615.63	3104.71	4727.78
34.12	487.118	1137	2232.2	3094	34.14	333	1793.54	3123.11	4454.88
34.14	694.222	1418.57	2332.28	3131.31	34.16	193.5	1709.93	3248.11	4550.56
34.16	682.505	1312.84	2285.79	2987.55	34.18	-83	1779.92	3213.22	4522.43
34.18	1035.63	1636.83	2524.56	3345.32	34.2	-78.5	1694.6	3072.08	4390.08
34.2	983.638	1705.07	2596.49	3274.89	34.22	85.5	1484.17	2982.12	4429.1
34.22	507.517	1273.58	2164.51	3077.55	34.24	-143	1387.67	2766.94	4425.87
34.24	215.447	1018.1	1858.87	2741.41	34.26	-197	1269.82	2908.22	4445.14
34.26	513.49	1204.89	2077.14	3167.89	34.28	-404	1408.47	2723.13	4504.85
34.28	396.7	1021.5	1937.71	3178.3	34.3	-316	1434.72	2790.24	4339.34
34.3	416.377	1085.57	1986.85	2895.49	34.32	-395.5	1455.03	2862.98	4385.74
34.32	150.458	951.393	1900.64	2702.36	34.34	-259	1221.21	2896.85	4507.95
34.34	357.108	1165.31	2121.94	3105.72	34.36	35.5	1412.62	2919.45	4485.87
34.36	525.155	1267.37	2353.34	3106.68	34.38	-67	1337.84	2777.35	4494.18
34.38	614.643	1224.52	2199.28	3025.33	34.4	-179	1497.81	2863.1	4553.16
34.4	274.228	1128.34	2159.14	3192.83	34.42	11.5	1591.53	2792.63	4731.08
34.42	-197.91	767.545	1840.93	2795.99	34.44	57	1591.5	3185.14	4594.58
34.44	156.243	1078.17	2026.96	2841.72	34.46	134	1735.74	3208.17	4550.31
34.46	257.168	1067.72	2115.39	2950.02	34.48	111	1817.73	3402.92	4512.51
34.48	-112.48	836.755	1785.05	2840.03	34.5	168.5	2006.65	3474.61	4691.4
34.5	104.525	1002.1	1989.89	3040.6	34.52	172.5	1966.32	3294.06	4461.59
34.52	6.98	917.72	1977.59	2998.86	34.54	360.5	1802.36	3342.13	4668.5
34.54	147.51	1086.03	2206.55	3112.68	34.56	587.5	1515.24	3271.53	4692.34
34.56	67.7	1051.18	2095.53	2904.66	34.58	610	1570.07	3192.74	4479.69
34.58	61.155	1024.26	1991.15	3030.05	34.6	455	1261.01	2998.41	4261.56
34.6	-114.2	792.937	1871.18	3029.43	34.62	328	1444.1	2917.97	4482.14
34.62	-102.935	966.535	2081.39	2865.34	34.64	512.5	1312.79	2850.89	4508.42
34.64	-154.223	935.14	2068.83	3136.26	34.66	601.5	1382	2855.85	4347.78
34.66	-113.29	855.042	1861.99	3046.81	34.68	133.5	1553.9	2789.93	4371.61
34.68	-128.235	914.357	1778.92	2837.84	34.7	-66.5	1331.28	2841.19	4426.51
34.7	-38.5025	1005.19	1903.58	2932.58	34.72	-283.5	1183.55	2928.28	4466.26
34.72	-144.518	924.883	1930.38	2944.68	34.74	-157	1182.29	2608.76	4445.06
34.74	61.6825	1106.14	2104.16	3136.78	34.76	-438.5	1279.48	2688.51	4397.91
34.76	-2.255	871.322	1944.27	3335.86	34.78	-33.5	1142.62	2938.74	4545.02
34.78	-64.6175	980.455	1967.14	3180.64	34.8	-12	1377.79	2878.92	4393
34.8	54.995	1086.05	2173.36	3194.35	34.82	148	1451.69	3075.87	4525.27
34.82	193.002	1115.2	2034.35	2925.99	34.84	-26	1554.47	3111.95	4692.07
34.84	227.113	1325.55	2370.14	3327.62	34.86	-102	1860.43	3202.28	4690.85
34.86	329.54	1402.59	2269.12	3352.86	34.88	358.5	1847.01	3473.17	4817.05
34.88	-169.605	817.127	1774.35	2876.16	34.9	386	1871.4	3366.29	4612.15
34.9	151.468	1173.08	2260.68	3107.24	34.92	310.5	1579.33	3195.94	4394.43
34.92	55.9175	986.35	1960.75	2967.01	34.94	226	1508.86	3367.3	4588.99
34.94	453.97	1207.92	2217.4	3356.87	34.96	22.5	1617.14	2988.92	4510.55
34.96	-454.343	607.76	1710.44	2739.39	34.98	-269.5	1411	2955.45	4732.24
34.98	-216.48	766.135	1498.34	2807.23	35	-447.5	1505.75	2970.89	4490.61
35	-232.838	786.84	1775.27	2812.7	35.02	-510	1416.23	2916.22	4481.04
35.02	-27.9575	932.625	1879.27	2932.05	35.04	-759.5	1252.13	2952.38	4440.5
35.04	-466.468	578.765	1435.01	2591.77	35.06	-850.5	1370.31	2818.92	4298.81
35.06	250.817	1178.11	2155.47	3033.68	35.08	-896.5	1189.87	2792.33	4234.8
35.08	46.815	1117.4	2109.8	2896.18	35.1	-378.5	1424.75	2989.56	4321.3
35.1	-281.21	742.365	1847.88	2763.02	35.12	-289	1392.53	3055.7	4505.99
35.12	-286.903	694.35	1772.52	2795.06	35.14	-284	1493.47	3060.66	4570.95
35.14	-234.293	892.515	1861.73	3006.88	35.16	-294.5	1493.1	3086.01	4728.68
35.16	-203.765	843.535	1912.79	2949.03	35.18	-279.5	1369.78	3021.13	4590.11
35.18	-118.48	910.388	1883.27	2966.28	35.2	-485	1338.47	3086.78	4732.57
35.2	-219.188	853.542	1936.13	2941.8	35.22	140	1444.26	3067.19	4450.63
35.22	-351.965	796.327	1768.19	2885.34	35.24	142.5	1363.05	2926.09	4459.25
35.24	-328.773	799.037	1869.98	2914.51	35.26	34.5	1588.07	2876.78	4518.22
35.26	-121.598	951.933	1870.47	2932.74	35.28	185	1641.49	2923.19	4866.95
35.28	-289.705	823.097	1805.58	2804.53	35.3	27	1680.08	2977.31	4530.85
35.3	-220.433	870.682	1939.39	2810.07	35.32	-223	1708.41	3371.92	4553.74
35.32	-101.488	965.49	1921.6	2823.66	35.34	-361.5	1780.88	3295.13	4493.86
35.34	-59.1825	925.202	1931.02	3016.25	35.36	-100.5	1859.08	3325.15	4320.26
35.36	-77.0125	993.367	2082.24	3044.38	35.38	-2.5	1648.19	3056.99	4396.78
35.38	-198.588	893.915	1856.49	2887.19	35.4	198.5	1457.59	2979.35	4553.28
35.4	-290.358	847.027	2116.28	3111.07	35.42	109	1319.03	2750.45	4456.82
35.42	-376.885	881.817	1942.89	2990.63	35.44	-329.5	1290.46	2764.11	4594.46
35.44	-338.235	764.83	1700.64	2836.52	35.46	-563.5	1391.46	2714.57	4555.25
35.46	401.09	1570.81	2542.34	3436.84	35.48	-118.5	1552.96	2892.19	4663.46
35.48	-240.515	881.222	2022.44	2860.47	35.5	141.5	1611.44	3206.88	4484.14
35.5	-144.485	1007.42	1963.23	2953.28	35.52	-11.5	1409.46	3181.39	4472.32
35.52	-182.815	858.507	1868.56	3096.95	35.54	-16	1524.43	2995.93	4547.87
35.54	-12.1975	1006.75	2142.56	3188.36	35.56	-188.5	1378.05	3189.39	4613.39
35.56	-528.22	562.745	1715.83	2802.16	35.58	-107.5	1327.56	3079.85	4543.92
35.58	-40.5275	1006.33	2065.71	3101.55	35.6	-237.5	1466.42	2873.19	4388.05
35.6	-699.18	411.797	1402.16	2673.47	35.62	-344.5	1583.28	3065.18	4422.79
35.62	81.595	1191.72	2232.39	3396.84	35.64	-257	1359.04	2894.76	4450.71
35.64	-39.7525	1154.29	2208.03	3237.98	35.66	113	1559.29	3133.12	4489.17
35.66	200.87	1286.18	2195.41	3125.19	35.68	299	1518.52	3061.68	4333.91
35.68	-734.803	366.9	1389.63	2400.46	35.7	371	1506.67	3136.36	4464.26
35.7	-227.638	784.1	1731.9	2612.7	35.72	644	1696.43	2986.15	4433.13
35.72	-217.055	773.457	1684.05	2835.46	35.74	335	1413	2936.14	4348.2
35.74	-65.805	906.322	1991.02	2918.72	35.76	181.5	1492.72	2804.39	4477.54
35.76	-160.43	835.555	1984.86	3129.6	35.78	137	1498.36	2882.43	4413.19
35.78	-215.17	766.952	1834.56	2890.88	35.8	-44	1549.31	3061.84	4407.57
35.8	-76.535	1005.21	2036.76	2927	35.82	245	1503.04	2972.59	4654.3
35.82	-185.995	895.545	2000.08	3227.86	35.84	249.5	1453.94	2971.52	4620.15
35.84	-137.063	1024.78	1964.32	3300.16	35.86	477.5	1691.01	3005.27	4593.89
35.86	-214.073	941.185	2114.43	3207	35.88	379	1476.95	3029.61	4605.86
35.88	58.085	1182.13	2259.65	3275.88	35.9	66.5	1489.8	3200.91	4519.58
35.9	13.2825	1133.05	2112.68	3015.95	35.92	60.5	1552.62	3104.39	4686.55
35.92	36.8525	998.765	1972.71	2930.84	35.94	115	1463.3	3045.68	4299.47
35.94	-86.6675	993.175	2011.18	2815.04	35.96	-41.5	1299.92	2807.95	4437.81
35.96	-46.285	1059.42	1974.01	3092.31	35.98	-154.5	1508.78	2980.18	4434.61
35.98	-106.41	979.053	2006.4	2932.93	36	72.5	1287.65	3084.68	4541.33
36	216.528	1188.21	2188.31	3210.07	36.02	147.5	1476.25	2898.52	4441.39
36.02	-356.068	529.012	1489.81	2811.66	36.04	254	1622.29	2851.23	4625.41
36.04	240.428	1284.27	2268.83	3005.8	36.06	361.5	1530.3	2973.92	4648
36.06	475.01	1458.63	2470.7	3218.85	36.08	366.5	1470.24	2889.4	4647.75
36.08	-184.078	882.247	1884.17	2938.8	36.1	214.5	1526.68	2968.02	4630.46
36.1	298.63	1332.12	2223.68	3220.71	36.12	402	1787.58	3040.28	4770.32
36.12	-579.168	547.61	1613.05	2608.55	36.14	438.5	1640.49	3258.01	4614.31
36.14	-48.5225	949.058	2011.29	2840.87	36.16	535.5	1705.34	3012.13	4498.22
36.16	-348.328	742.31	1697.8	2576.23	36.18	755.5	1621.2	3350.05	4373.43
36.18	172.357	1242.29	2146.59	3084.87	36.2	302.5	1806.54	3330.17	4446.52
36.2	-164.185	834.365	1961.47	3050.99	36.22	132	1575.82	3034.86	4833.28
36.22	-611.495	436.65	1445.11	2819.86	36.24	51	1567.71	3076.18	4661.91
36.24	119.735	1189.98	2216.51	3191.63	36.26	-231.5	1554.29	2986.41	4542.19
36.26	658.815	1649.55	2694.55	3440.95	36.28	-215	1355.96	2999.12	4445.94
36.28	12.5025	1174.62	2291.77	3168.03	36.3	-359	1303.63	2826.31	4627.38
36.3	27.8475	1108.31	2113.18	3074.32	36.32	-355.5	1221.36	2726.9	4289.51
36.32	167.208	1226.66	2048.49	3033.14	36.34	-437	1064.19	2528.09	4296.18
36.34	-240.003	683.795	1548.55	2583.3	36.36	-306.5	1204.75	2631.95	4476.44
36.36	5.1025	919.49	1907.42	2939.17	36.38	-209	1389.48	2768.07	4442.13
36.38	211.525	1260.11	2286.88	3193.3	36.4	-197.5	1336.72	2947.61	4770.74
36.4	287.135	1228.29	2316.42	3080.68	36.42	14.5	1589.38	3238.64	4172.14
36.42	217.665	1321.91	2261.72	3029.26	36.44	-51.5	1745.55	3357.96	4423.43
36.44	368.125	1250.11	2323.59	2994.4	36.46	-3.5	1822.2	3490.57	4292.13
36.46	338.66	1271.66	2106.37	3033.32	36.48	97	2143.28	3583.05	4684.96
36.48	276.212	1157.88	2109.25	3170.17	36.5	-20.5	2127.66	3189.26	4371.87
36.5	331.185	1107.46	2225.45	2949.98	36.52	54.5	1860.85	3204.43	4726.81
36.52	218.752	1081.33	2081.28	3096.33	36.54	62.5	1581.01	3081.65	4615.75
36.54	328.605	1176.76	2175.35	3138.2	36.56	160.5	1428.51	2783.05	4437.08
36.56	51.265	974.335	1844.06	2923.76	36.58	180.5	1296.7	2871.11	4385.99
36.58	114.375	1064.19	2044.35	2785.35	36.6	-231	1244.24	2648.26	4527.3
36.6	226.202	1099.13	2098.54	3108.48	36.62	-440	1334.93	2902.02	4480.62
36.62	852.918	1704.62	2617.41	3319.38	36.64	-374	1251.93	2760.49	4544
36.64	-439.77	513.175	1461.43	2688.71	36.66	-544.5	1518.79	2865.29	4499.49
36.66	-146.333	778.282	1698.27	2841.79	36.68	-168	1434.76	2853.03	4450.33
36.68	-42.6275	804.48	1815.52	2989.92	36.7	-315	1635.19	3032.42	4631.8
36.7	396.425	1162.11	2098.54	3033.45	36.72	-151	1566.7	3007.01	4432.77
36.72	251.475	1245.48	2165.61	3041.52	36.74	-407.5	1549.32	3050.49	4520.92
36.74	69.6325	889.682	1945.04	2925.02	36.76	-489	1425.84	2985.39	4615.95
36.76	-425.315	489.072	1460.73	2695.41	36.78	-177.5	1603.05	2972.76	4522.74
36.78	241.665	1195.36	2063.36	3350.72	36.8	-227.5	1500.05	2925.39	4360.61
36.8	-108.868	966.75	1925.66	2858.93	36.82	-240.5	1411.62	3028.11	4349.25
36.82	-203.39	724.565	1847.41	2979.01	36.84	-331	1722.7	3069.03	4365.58
36.84	617.053	1661.98	2657.03	3298.38	36.86	-167	1596.08	2931.89	4611.69
36.86	-164.268	793.282	1828.71	2874.16	36.88	-179.5	1565.75	2831.04	4458.51
36.88	-285.455	631.467	1656.12	2728.23	36.9	-187.5	1636.23	3007.13	4502.93
36.9	764.815	1552.91	2495.47	3399.03	36.92	-194.5	1555.98	3105.33	4472.68
36.92	263.655	1267.36	2140.93	3432.1	36.94	315	1517.08	3005.26	4600.66
36.94	102.403	1140.57	2067.77	3213.68	36.96	482.5	1381.32	3123.15	4471.77
36.96	356.572	1394.88	2519.96	3390.28	36.98	110.5	1439.95	3183.83	4688.92
36.98	159.188	1054.52	2108.56	2962.48	37	20	1353.67	3025.11	4621.41
37	-673.055	350.555	1305.99	2546.87	37.02	7	1571.86	3103.09	4601.74
37.02	-139.035	856.917	1764.99	2900.39	37.04	67.5	1495.87	2950.49	4985.18
37.04	372.64	1263.01	2311.36	3181.11	37.06	273	1411.08	3092.13	4517.04
37.06	170.667	1149.64	2132.51	3102.93	37.08	0.5	1558.69	2969.79	4444.19
37.08	275.952	1265.73	2139.63	3183.8	37.1	140	1667.99	3047.22	4632.71
37.1	77.065	1052.55	2074.37	2940.16	37.12	111.5	1401.17	2846.78	4525.46
37.12	-183.088	913.835	1991.18	3144.27	37.14	55	1589.75	2801.12	4710.91
37.14	-212.848	802.78	1837.59	2977.38	37.16	193.5	1456.68	2858.64	4364.31
37.16	-278.445	812.042	1852.68	2827.97	37.18	232.5	1412.17	2827.68	4447.32
37.18	-167.125	900.173	2011.37	3061	37.2	-18	1442.75	2857.02	4479.18
37.2	-107.223	855.642	1853.02	3235.63	37.22	-154.5	1361.43	2881.65	4559.52
37.22	-248.013	838.435	1848.85	3122.07	37.24	-209.5	1317.53	3004.79	4339.98
37.24	-67.5675	1096.91	2114.57	3127.14	37.26	-303.5	1567.48	3025.01	4498.18
37.26	-83.4125	893.935	1946.62	2751.62	37.28	-338	1725.11	3106.84	4605.34
37.28	-15.2425	1017.06	1856.68	3003.07	37.3	-562.5	1656.77	3211.26	4380.27
37.3	-47.3775	936.452	1951.47	3035.43	37.32	-471.5	1646.43	3097.7	4372.99
37.32	-220.3	973.665	1955.29	3000.8	37.34	-528.5	1598.9	2915.7	4538.29
37.34	153.463	1220.33	2101.31	3188.68	37.36	-525.5	1439.45	2869.75	4444.17
37.36	-86.9425	989.48	1878.76	2925.74	37.38	-159	1235.63	2770.66	4496.63
37.38	363.707	1385.8	2339.28	3166.26	37.4	-97.5	1319.96	3063.14	4470.46
37.4	-229.365	891.735	1867.44	2883.61	37.42	-67	1462.9	2943.24	4561.24
37.42	-74.09	940.24	2006.07	2976.88	37.44	-91.5	1536.3	2913.41	4591.35
37.44	-487.728	483.975	1408.94	2488.14	37.46	-147	1431.63	3266.05	4473.17
37.46	126.672	1161.12	2129.05	3021.7	37.48	-115.5	1693.05	3275.43	4280.28
37.48	-171.09	859.932	1781.14	2821.85	37.5	-23	1483.28	3187.89	4793.45
37.5	-726.57	377.275	1453.44	2501.5	37.52	175	1503.62	3206.85	4289.06
37.52	-307.24	732.9	1702.27	2728.32	37.54	-118	1489.43	2959.8	4599.06
37.54	275.613	1337.55	2429.45	3279.88	37.56	-49.5	1483.79	2980.93	4539.04
37.56	79.4875	1197.45	2144.9	3275.67	37.58	45.5	1595.84	2877.88	4505.76
37.58	-186.275	846.61	1898.41	2784.55	37.6	260.5	1699.18	2999.49	4474.39
37.6	-312.47	740.712	1849.51	2662.89	37.62	327.5	1545.08	3203.74	4518.88
37.62	-228.063	875.86	1959.68	2918.73	37.64	436	1642.39	3128.08	4616.82
37.64	-149.095	885.822	1875.62	2989.25	37.66	250	1472.17	3012.28	4575.77
37.66	-565.63	487.442	1529.93	2659.16	37.68	170	1334.35	2872.3	4476.1
37.68	-190.605	1023.9	1974.65	2882.84	37.7	91.5	1201.4	2995.82	4458.57
37.7	-259.518	911.545	1968.37	3066.01	37.72	-26	1213.89	2729.03	4281.95
37.72	-49.6175	976.332	2040.41	2832.16	37.74	104	1361.34	2749.08	4443.03
37.74	-99.495	911.525	1982.92	2918.55	37.76	38	1422.88	2972.07	4463.76
37.76	-180.575	874.51	1984.49	2787.91	37.78	33.5	1675.69	2995.55	4671.33
37.78	-212.103	971.763	1999.07	2927.62	37.8	55.5	1787.73	3190.57	4646.1
37.8	-76.5775	925.1	1914.76	2903.91	37.82	276	1827.37	3053.1	4546.07
37.82	22.065	1086.09	2082.93	3168.68	37.84	314.5	1531.23	3162.12	4466.8
37.84	-78.3825	1034.5	2100.82	3211.05	37.86	313.5	1566.49	2989.62	4632.69
37.86	-51.7775	1062.36	2032.92	3252.94	37.88	473.5	1387.64	3064.46	4724.92
37.88	469.103	1539.93	2542.79	3450.38	37.9	316	1469.61	2744.09	4471.47
37.9	118.362	1219.11	2304.84	3099.67	37.92	-58.5	1191.7	2946.99	4382.33
37.92	-919.993	416.62	1378.48	2527.19	37.94	3.5	1468.66	3023.82	4419.9
37.94	-658.358	422.82	1426.79	2741.51	37.96	17.5	1416.43	3010.95	4456.17
37.96	-117.718	980.645	1952.19	2927.4	37.98	201	1476.76	3068.12	4465.13
37.98	107.255	1099.7	2127.66	3071.1	38	32.5	1694.26	3122.75	4512.8
38	-105.073	921.955	1908.67	2987.76	38.02	-116.5	1623.4	3145.12	4485.15
38.02	454.137	1406.92	2494.63	3298.57	38.04	-284	1782	3352.34	4762.61
38.04	-333.258	751.632	1765.68	2646.84	38.06	-242.5	1582.21	3030.41	4573.17
38.06	311.798	1463.59	2544.36	3471.8	38.08	-67.5	1592.11	3071.08	4406.04
38.08	-121.118	992.433	1830.68	3068.7	38.1	228	1346.91	2756.79	4540.03
38.1	390.317	1496.41	2692.8	3523.22	38.12	-7	1563.89	2819.39	4531.95
38.12	38.7075	986.925	1930.3	2792.99	38.14	29	1536.56	2788.32	4305.81
38.14	-290.593	746.087	1847.99	2944.26	38.16	-294	1579.46	2988.8	4390.03
38.16	-586.105	579.652	1663.93	2811.09	38.18	-110	1596	3156.34	4627.41
38.18	468.815	1470.08	2380.86	3456.03	38.2	-356	1506.18	2927.08	4585.96
38.2	21.75	1127.96	2192.12	3244.38	38.22	-286.5	1473.73	3076.85	4602.92
38.22	-78.4225	892.912	1855.28	2979.5	38.24	-399.5	1424.69	2843.7	4655.48
38.24	-404.863	639.29	1651.32	2756.41	38.26	-225	1346.68	2911.31	4631.66
38.26	463.355	1404.2	2434.39	3416.57	38.28	44.5	1204.15	2985.3	4658.69
38.28	122.365	1051.58	2137.96	3200.2	38.3	253.5	1243.69	2968.45	4650.57
38.3	-439.54	411.762	1353.23	2581.55	38.32	136.5	1573.73	3142.14	4662.11
38.32	92.47	979.388	1851.75	2915.91	38.34	127.5	1612.26	3242.07	4451.33
38.34	261.345	1197.27	2146.57	3063.78	38.36	88	1588.72	3159	4601.45
38.36	75.56	1078.88	2078.42	3075.6	38.38	298	1540.77	3242.74	4176.07
38.38	87.1325	1118.22	2061.03	2895.72	38.4	437	1793.76	3017.14	4221.2
38.4	237.438	1098.64	2121.41	2998.08	38.42	203	1559.62	3130.82	4428.45
38.42	353.415	1326	2213.7	3068.33	38.44	203.5	1382.54	2934.54	4316.62
38.44	241.245	1234.26	2154.27	3138.51	38.46	276.5	1532.59	3013	4367.72
38.46	72.17	1040.6	2046.08	3121.74	38.48	159	1596.26	3116.97	4421.36
38.48	372.485	1142.78	2199.89	3079.6	38.5	201.5	1660.15	2943.19	4910.72
38.5	205.295	1141.22	2033.27	2887.09	38.52	116.5	1737.86	3123.46	4599.81
38.52	418.752	1152.98	2008.61	2854.94	38.54	142	1884.15	3292.44	4521.42
38.54	341.803	1169.28	2200.79	3076.36	38.56	94	1687.76	3249.68	4426.35
38.56	172.425	1072.77	2090.74	2966.43	38.58	-126.5	1704.93	3041.78	4486.99
38.58	64.1775	942.21	1906.64	2945.64	38.6	-18	1571.99	2995.71	4445.72
38.6	261.645	1096.79	2000.26	2889.45	38.62	-164.5	1397.08	2999.46	4520.53
38.62	54.4475	1033.26	2053.36	2871.37	38.64	-373.5	1302.76	2747.89	4605.4
38.64	182.958	1073.62	2062.44	3027.55	38.66	-400.5	1039.99	2820.77	4547.13
38.66	179.3	1068.34	1879.57	3035.87	38.68	-127	1112.12	2615.49	4543.68
38.68	249.425	1143.51	2121.3	2941.16	38.7	-378.5	1232.36	2671.74	4476.64
38.7	443.12	1266.9	2198.08	3190.3	38.72	-357.5	1480.76	2898.61	4500.39
38.72	-68.405	801.232	1900.99	2809.45	38.74	-38.5	1667.96	3014.86	4463.3
38.74	232.438	1057.21	2018.69	2990.55	38.76	-48	1577.99	2965.6	4366.55
38.76	427.562	1278.27	2424.5	3294.88	38.78	159	1777.17	3287.38	4668.51
38.78	-582.008	439.702	1444.84	2526.24	38.8	252.5	1838.72	3108.2	4591.57
38.8	317.438	1138.14	2082.51	3193.53	38.82	97.5	1819.73	3363.84	4536.5
38.82	40.27	943.93	1951.73	2880.29	38.84	66	1528.61	3215.78	4506.47
38.84	350.933	1245.69	2165.63	3167.28	38.86	32.5	1437.31	3203.62	4575.47
38.86	-76.0675	910.972	1859.43	2913.7	38.88	-86.5	1335.23	3215.73	4433.87
38.88	539.962	1387	2432.76	3446.64	38.9	-45.5	1247.99	3149.01	4525.25
38.9	138.295	1087.05	2023.25	3009.8	38.92	-43.5	1438.18	3048.52	4890.81
38.92	-637.013	318.51	1188.09	2445.49	38.94	-106	1308.79	2797.03	4390.91
38.94	440.538	1321.45	2379.11	3051.08	38.96	126.5	1530.7	3032.61	4498.36
38.96	275.395	1170.79	2062.52	2819.77	38.98	159	1511.36	2918.91	4511.54
38.98	208.623	1127.98	1905.78	3053.13	39	-231	1569.44	3036.33	4418.46
39	244.333	1153.19	2095.16	2990.25	39.02	-538	1479.48	2823.53	4512.3
39.02	120.067	1106.78	2157.82	2899.8	39.04	-8	1546.09	2993.24	4357.07
39.04	80.95	1074.17	2091.67	3087.14	39.06	-129	1371.77	2850.66	4260.79
39.06	78.1375	982.383	1997.94	2937.14	39.08	-223.5	1322.85	3051.94	4524.26
39.08	162.86	1124.34	2167.18	3121.53	39.1	20	1251.24	2978.33	4664.29
39.1	250.575	1235.3	2258.01	3186.74	39.12	472.5	1447.31	2912.15	4510.12
39.12	37.3025	1010.91	2016.44	3079.18	39.14	212	1512.74	3116.37	4371.36
39.14	15.3475	890.402	1889.78	3058.98	39.16	-4	1554.62	3236.54	4559.64
39.16	348.55	1252.45	2385.3	3210.21	39.18	312	1761.42	3131.5	4541.81
39.18	811.658	1866.54	2962.18	3458.41	39.2	-11.5	1567.03	2962.26	4527.89
39.2	-305.243	812.22	1673.36	2833.65	39.22	-181	1482.93	2869.01	4560.74
39.22	-730.23	376.492	1321.97	2736.23	39.24	-103.5	1429.95	2868.42	4700.8
39.24	-217.503	676.58	1766.23	2846.18	39.26	-26	1440.59	3034.2	4481.32
39.26	-81.7325	872.987	1892.94	2947.14	39.28	-71	1282.64	3026.94	4373.56
39.28	509.2	1558.95	2559.2	3497.05	39.3	3	1326.99	2989.53	4552.77
39.3	-568.408	410.65	1565.02	2486.84	39.32	382	1508.24	3080.74	4442.62
39.32	181.185	1146.34	2003.9	3044.4	39.34	481	1458.14	3135.2	4455.56
39.34	-244.645	590.295	1592.31	2777.51	39.36	405	1405.22	3110.56	4585.67
39.36	-68.03	1002.97	2114.27	2963.11	39.38	92.5	1591.36	3099.04	4547.4
39.38	-203.603	845.072	1875.28	2818.36	39.4	-18.5	1481.51	2848.59	4590.42
39.4	813.942	1904.86	2937.1	3485.82	39.42	-243	1606.87	2882.74	4525.2
39.42	-461.768	521.202	1697.02	2724.9	39.44	-54.5	1617.04	2975.69	4619.4
39.44	-407.703	578.027	1511.63	2549.95	39.46	-98	1417.32	2943.94	4673.48
39.46	-25.3475	964.352	1885.56	3038.77	39.48	-319	1434.4	3231.32	4462.71
39.48	24.91	1044.71	2091.7	3193.68	39.5	-76.5	1631.26	3192.34	4681.54
39.5	325.428	1446.61	2543.03	3283.49	39.52	17	1599.3	3145.96	4703.22
39.52	-75.77	985.072	2089.79	3128.63	39.54	-74	1535.27	3086.91	4631.42
39.54	-81.905	1000.03	1968.02	2916.87	39.56	-144.5	1586.68	3211.64	4536.97
39.56	-39.6175	1157.38	2208.53	3314.26	39.58	177	1402.28	3160.97	4463.11
39.58	-603.473	465.525	1523.98	2889.58	39.6	64	1568.48	2822.41	4335.48
39.6	-6.5475	1135.48	2116.03	3279.99	39.62	173.5	1411.82	2870.38	4328.52
39.62	-220.403	872.407	1922.13	3179.35	39.64	148.5	1435.53	2856.32	4395.43
39.64	-958.858	273.577	1165.09	2622.18	39.66	148	1443.34	2857.45	4629.44
39.66	-594.165	703.55	1734.86	2900.86	39.68	556.5	1437.43	2885.98	4462.15
39.68	-725.998	564.252	1658.56	2911.99	39.7	449	1466.04	3045.97	4370.37
39.7	-729.515	684.99	1893	2963.88	39.72	390	1503.84	2989.1	4626.88
39.72	-674.045	791.077	1827.57	3100.1	39.74	378	1305.61	2791.68	4403.66
39.74	-858.483	554.315	1635.63	3029.82	39.76	273.5	1265.46	2758.83	4257.91
39.76	-732.308	738.462	1890.68	3119.33	39.78	-88.5	1277.98	2875.64	4414.77
39.78	-665.588	802.4	1800.22	2918.99	39.8	-2	1487.31	3033.18	4499.41
39.8	-725.015	661.222	1802.58	2951.97	39.82	198.5	1482.61	3129.34	4623.78
39.82	-661.855	605.725	1604.57	2814.11	39.84	261	1701.29	3163.52	4587.42
39.84	-195.22	1190.9	2240.53	3531.16	39.86	11	1636.68	3267.39	4617.07
39.86	-553.778	813.487	1875.99	3146.81	39.88	137.5	1642.42	3140.42	4529.86
39.88	-1079.13	237.782	1321.46	2646.42	39.9	-145	1747.32	3364.03	4661.3
39.9	-916.305	422.412	1505.69	2920.28	39.92	-91.5	1635.68	3109.43	4542.51
39.92	-397.455	853.692	1906.66	2991.77	39.94	-28	1514.97	3259.85	4605.4
39.94	168.273	1427.48	2344.12	3195.95	39.96	-170.5	1787.15	2966.34	4485.48
[truncated: 2 more rows]

## Sheet: Fig. 3e (ICH (+) WES (- +))
B_011 at 40s wnd start	B_011 at 40.1s wnd start	B_011 at 40.2s wnd start	B_011 at 40.3s wnd start	B_011 at 40.4s wnd start	B_011 at 40.5s wnd start	B_011 at 40.6s wnd start	B_011 at 40.7s wnd start	B_011 at 40.8s wnd start	B_011 at 40.9s wnd start	B_011 at 41s wnd start	B_011 at 41.1s wnd start	B_011 at 41.2s wnd start	B_011 at 41.3s wnd start	B_011 at 41.4s wnd start	B_011 at 41.5s wnd start	B_011 at 41.6s wnd start	B_011 at 41.7s wnd start	B_011 at 41.8s wnd start	B_011 at 41.9s wnd start	B_011 at 42s wnd start	B_011 at 42.1s wnd start	B_011 at 42.2s wnd start	B_011 at 42.3s wnd start	B_011 at 42.4s wnd start	B_011 at 42.5s wnd start	B_011 at 42.6s wnd start	B_011 at 42.7s wnd start	B_011 at 42.8s wnd start	B_011 at 42.9s wnd start	B_011 at 43s wnd start	B_011 at 43.1s wnd start	B_011 at 43.2s wnd start	B_011 at 43.3s wnd start	B_011 at 43.4s wnd start	B_011 at 43.5s wnd start	B_011 at 43.6s wnd start	B_011 at 43.7s wnd start	B_011 at 43.8s wnd start	B_011 at 43.9s wnd start	B_011 at 44s wnd start	B_011 at 44.1s wnd start	B_011 at 44.2s wnd start	B_011 at 44.3s wnd start	B_011 at 44.4s wnd start	B_011 at 44.5s wnd start	B_011 at 44.6s wnd start	B_011 at 44.7s wnd start	B_011 at 44.8s wnd start	B_011 at 44.9s wnd start
-27.4331	-26.486	-26.175	-26.5472	-27.7633	-30.213	-36.1395	-33.538	-29.8829	-28.5305	-28.1271	-28.1886	-28.523	-29.2615	-30.6068	-32.7121	-35.5642	-38.1188	-38.9318	-39.4461	-40.5437	-42.239	-44.8072	-50.4876	-48.3102	-43.6996	-40.4458	-38.2615	-36.8785	-36.2055	-36.2268	-37.0944	-39.8629	-42.9023	-33.5845	-29.1506	-26.2501	-24.3308	-22.89	-22.1494	-22.1246	-22.848	-24.6167	-28.8925	-30.4529	-25.9547	-24.5262	-24.1459	-23.3457	-21.2724
-26.9664	-26.071	-25.831	-26.2292	-27.3437	-29.3698	-33.2471	-31.9235	-29.8435	-29.1402	-29.0552	-29.1758	-29.2454	-29.5165	-30.3385	-31.9291	-34.3276	-36.5336	-37.1019	-37.3593	-38.2106	-39.8558	-42.3921	-46.6329	-46.3771	-43.6852	-40.2739	-37.7178	-36.1699	-35.3827	-35.2632	-35.8903	-38.0287	-39.681	-32.6923	-29.2112	-27.1534	-25.8785	-24.1913	-23.1103	-22.7116	-22.9075	-23.7783	-26.0852	-27.0275	-24.8546	-24.4711	-24.6065	-23.9962	-21.9008
-27.6132	-26.7405	-26.5237	-26.9074	-27.9043	-29.5492	-31.8276	-31.5387	-30.7197	-30.4666	-30.3208	-30.17	-29.736	-29.2906	-29.2658	-29.9205	-31.3329	-32.8488	-33.4602	-33.9826	-35.0952	-37.1274	-39.8871	-42.5142	-43.3704	-42.3384	-39.1821	-36.565	-34.9717	-34.1058	-33.7942	-34.0792	-35.5874	-36.328	-31.7818	-29.7044	-29.0339	-28.9617	-27.0422	-25.7132	-25.1415	-25.0356	-25.208	-25.8888	-26.2156	-25.741	-25.8629	-25.7168	-24.8811	-22.99
-30.7893	-29.5068	-29.0493	-29.236	-29.9527	-31.099	-32.3953	-32.6757	-32.6873	-32.7392	-31.5993	-30.451	-29.2431	-28.0835	-27.2926	-27.079	-27.518	-28.3585	-29.1753	-30.278	-32.0477	-34.8803	-38.0515	-38.7219	-39.1462	-38.7144	-36.4354	-34.4813	-33.3217	-32.693	-32.237	-31.9515	-32.4815	-32.6314	-30.3576	-29.7446	-30.3877	-31.5075	-29.9988	-29.0787	-28.8126	-28.8625	-28.8303	-28.8045	-28.9191	-29.3967	-29.4492	-28.1992	-26.727	-25.0282
-35.8673	-33.8101	-33.0198	-33.0382	-33.5175	-34.1913	-34.8946	-35.3619	-36.012	-36.9388	-33.6316	-30.7268	-28.5008	-26.7326	-25.4768	-24.8019	-24.7306	-25.2072	-26.1391	-27.6334	-29.9085	-33.361	-36.9264	-36.032	-35.1447	-34.4302	-33.1162	-32.1767	-31.8273	-31.8124	-31.3923	-30.4559	-29.9167	-29.5157	-28.6566	-28.8073	-29.8898	-31.4668	-31.3632	-31.5951	-31.6086	-31.8733	-31.9699	-32.0616	-32.5226	-33.6669	-33.4662	-31.089	-29.0423	-27.4471
-38.9838	-36.8718	-36.2243	-36.4292	-36.9732	-37.4646	-37.8794	-38.3787	-39.5498	-42.2713	-36.4695	-31.8531	-28.7216	-26.4854	-24.9689	-24.1047	-23.8565	-24.2041	-25.1476	-26.7509	-29.1482	-32.5872	-36.346	-35.227	-33.2664	-32.0814	-31.1992	-30.8624	-31.1149	-31.7564	-31.5252	-30.0455	-28.8678	-28.1268	-27.7715	-28.112	-29.1738	-30.9334	-32.4437	-33.6703	-33.1199	-33.067	-33.1873	-33.544	-34.1932	-35.409	-34.9561	-32.4024	-30.4618	-29.2546
-37.6024	-36.6048	-36.6142	-37.2117	-37.961	-38.4744	-38.837	-39.3957	-40.7842	-44.7242	-38.2489	-33.1756	-29.753	-27.3552	-25.7675	-24.8801	-24.6314	-25.0037	-26.0139	-27.7029	-30.1147	-33.1905	-36.6866	-36.1413	-33.9494	-32.44	-31.4488	-31.1389	-31.5411	-32.6238	-32.5821	-30.6237	-29.2246	-28.4587	-28.3196	-28.8466	-30.1265	-32.5341	-34.7452	-35.8694	-34.5182	-33.9843	-34.0539	-34.437	-34.244	-34.5775	-33.9033	-32.1677	-31.0556	-30.6878
-34.726	-34.7731	-35.3378	-36.2569	-37.2032	-37.7129	-37.9971	-38.5477	-39.7088	-42.7773	-38.1913	-34.0839	-31.0377	-28.8055	-27.2832	-26.4604	-26.2863	-26.7481	-27.8732	-29.6796	-32.1263	-34.8642	-37.714	-38.0488	-36.652	-34.9569	-33.4583	-32.68	-32.7147	-33.6722	-33.5914	-31.4667	-30.1683	-29.6143	-29.7559	-30.6106	-32.3736	-35.8841	-37.6305	-37.4573	-36.0625	-35.571	-35.914	-36.4126	-34.671	-33.7991	-32.9184	-32.0452	-31.7722	-32.1928
-33.9675	-34.2236	-34.9328	-36.0518	-37.2161	-37.633	-37.7183	-38.1942	-38.9171	-40.0224	-37.7816	-35.1474	-32.922	-31.0124	-29.4257	-28.5142	-28.2612	-28.6449	-29.6961	-31.4255	-33.7754	-36.392	-39.1048	-40.8997	-40.4994	-38.6202	-36.2935	-34.5239	-33.582	-33.566	-33.105	-31.4624	-30.6394	-30.5242	-31.0846	-32.3552	-34.6003	-38.9048	-40.1717	-38.8421	-37.7913	-37.5535	-37.9757	-38.4585	-35.7768	-34.2372	-33.2579	-32.7982	-32.9344	-33.6937
-34.9652	-34.9064	-35.3429	-36.335	-37.5287	-37.937	-38.1294	-38.9318	-39.5964	-39.3251	-38.5179	-37.3984	-36.2328	-34.5264	-32.4728	-31.1256	-30.5015	-30.5317	-31.2249	-32.5995	-34.6595	-37.2898	-40.4909	-43.8948	-43.8024	-41.8675	-38.8014	-35.9849	-34.0046	-32.8785	-32.0086	-31.065	-30.8175	-31.211	-32.2355	-33.9026	-36.4028	-40.4659	-42.1259	-40.9976	-40.3097	-40.3585	-39.9003	-39.6017	-37.1587	-35.512	-34.585	-34.2976	-34.6047	-35.4766
-35.9678	-35.4199	-35.2106	-35.5691	-36.3137	-36.7617	-37.3863	-38.7893	-39.929	-39.6746	-40.0395	-40.3933	-40.0089	-38.1706	-35.5405	-33.7131	-32.6998	-32.3774	-32.7152	-33.7156	-35.4751	-37.978	-41.1538	-44.9315	-44.7431	-43.0877	-39.9422	-36.9141	-34.5044	-32.8955	-31.9342	-31.4777	-31.6669	-32.4789	-33.8916	-35.8285	-38.3159	-41.4107	-43.4369	-43.1891	-43.1991	-44.1562	-42.5746	-41.4513	-39.8348	-37.7519	-36.6525	-36.2902	-36.5774	-37.4287
-36.1446	-35.3172	-34.5944	-34.3067	-34.399	-34.6404	-35.3281	-36.7573	-38.2108	-38.9183	-40.3689	-41.651	-41.363	-39.3826	-36.8442	-35.118	-34.1827	-33.9405	-34.2883	-35.0517	-36.6352	-38.7767	-40.8489	-43.152	-42.9067	-41.8095	-39.6136	-37.8968	-35.5393	-33.8267	-32.9867	-32.8368	-33.2893	-34.2801	-35.8466	-37.7967	-39.9522	-41.9502	-43.19	-43.3565	-44.1041	-46.0732	-44.447	-43.7462	-43.3449	-40.1938	-38.5803	-37.8657	-37.8791	-38.4766
-35.4125	-34.8287	-34.309	-34.0378	-33.8277	-33.6595	-33.9044	-34.7547	-35.9807	-37.2959	-39.2408	-40.6494	-40.0236	-38.3512	-36.6884	-35.7357	-35.4378	-35.8211	-36.5346	-36.6076	-37.7111	-39.1815	-39.87	-40.2749	-39.9834	-39.5563	-39.0258	-39.7833	-37.4638	-35.5604	-34.8523	-34.9712	-35.5033	-36.1358	-37.3347	-38.904	-40.5594	-42.2315	-41.6768	-41.3217	-41.9112	-43.6519	-42.9873	-43.5151	-44.3767	-40.9082	-39.1518	-38.1554	-37.8082	-38.0141
-35.0388	-34.8238	-34.8929	-35.129	-34.9909	-34.4629	-34.2547	-34.65	-35.6459	-36.7931	-38.8481	-40.1049	-39.054	-37.9486	-37.3505	-37.4345	-37.9758	-39.065	-40.0145	-38.3371	-38.1889	-38.5767	-38.3624	-37.8294	-37.541	-37.6468	-38.4131	-40.9807	-39.023	-37.3734	-37.1517	-37.8934	-38.5913	-38.2803	-38.5518	-39.371	-40.6299	-43.2682	-40.645	-39.1443	-38.8189	-39.4085	-39.443	-40.496	-41.8395	-39.8929	-38.9076	-38.0053	-37.4385	-37.2682
-36.5203	-35.9584	-36.0254	-36.4024	-36.3266	-35.7327	-35.5291	-36.1703	-37.6246	-37.6302	-39.3414	-40.3936	-39.267	-38.8111	-39.1708	-40.2283	-41.3458	-42.3872	-42.9443	-39.6941	-38.3861	-37.9571	-37.3873	-36.4559	-35.9878	-36.1043	-37.01	-39.4014	-38.583	-38.1325	-38.9366	-40.7753	-42.0146	-40.457	-39.6548	-39.5848	-40.3635	-43.6533	-39.987	-37.8622	-36.9253	-36.686	-36.8146	-37.6819	-38.9424	-39.0405	-39.2134	-38.8916	-38.647	-38.3893
-39.4187	-37.7637	-36.9941	-36.8217	-36.6209	-36.3121	-36.5975	-38.134	-40.7244	-38.3811	-38.8164	-39.2685	-38.5799	-38.7696	-39.7898	-41.3805	-42.5852	-42.9417	-43.0121	-39.9943	-38.7739	-38.5732	-38.1398	-36.7352	-35.7833	-35.4848	-35.8702	-37.1588	-37.4231	-38.0699	-39.605	-42.3114	-44.198	-41.3731	-39.8056	-39.0593	-39.1518	-41.3923	-38.7799	-37.4601	-36.6693	-36.0652	-36.0112	-36.5747	-37.6403	-38.7599	-39.825	-40.6077	-41.552	-41.6287
-42.1505	-39.6334	-37.8558	-36.9715	-36.5494	-36.501	-37.1722	-39.279	-42.4582	-38.3879	-37.4658	-37.145	-36.8289	-37.2118	-38.2736	-39.7551	-40.8802	-41.2681	-42.2495	-39.9949	-39.3279	-39.6497	-39.4797	-37.897	-36.7427	-36.2773	-36.4383	-37.1231	-37.6853	-38.3176	-39.495	-41.9393	-43.8215	-40.489	-38.8562	-38.1446	-37.9235	-38.818	-38.2237	-38.467	-38.1139	-36.9455	-36.397	-36.5145	-37.2253	-38.4178	-39.9495	-41.8638	-44.2241	-44.6789
-44.0063	-41.4106	-38.9294	-37.632	-37.0669	-37.0871	-37.739	-39.4421	-41.7464	-38.3881	-37.1425	-36.5302	-36.4392	-36.4841	-37.1596	-38.2754	-39.4973	-40.8404	-44.0855	-41.0388	-39.9279	-39.8701	-39.5965	-38.4514	-37.7766	-37.7626	-38.2863	-38.9411	-39.2409	-39.0492	-39.0711	-40.1363	-41.1617	-38.875	-38.1403	-38.5378	-38.4881	-38.6631	-39.227	-40.5095	-40.6577	-38.5515	-37.2715	-36.8232	-37.0677	-37.9539	-39.4705	-41.767	-44.674	-45.4488
-44.4993	-42.3896	-39.8857	-38.6881	-38.3206	-38.6006	-39.253	-40.2786	-41.3175	-39.7574	-39.0349	-38.87	-39.5983	-38.7745	-38.8805	-39.596	-40.8375	-42.8435	-47.2823	-42.9299	-40.7464	-39.7266	-39.0688	-38.4594	-38.4175	-39.0018	-39.9579	-40.4856	-40.2211	-39.24	-38.3787	-38.2786	-38.6051	-38.0989	-38.7729	-40.976	-41.0338	-40.4706	-41.0515	-42.5438	-43.4874	-40.4829	-38.4175	-37.3327	-37.0262	-37.4022	-38.4569	-40.2955	-42.7706	-44.1427
-43.3908	-42.0461	-40.4295	-39.9073	-40.2205	-41.2463	-42.0714	-42.4671	-42.7058	-42.2355	-42.2451	-43.0787	-45.4966	-43.2887	-42.7096	-42.9769	-44.0042	-45.9342	-48.9527	-44.674	-41.8983	-40.1805	-39.1379	-38.6216	-38.6945	-39.3189	-40.1509	-40.1852	-39.377	-38.2009	-37.3173	-37.0888	-37.497	-38.2937	-40.0025	-43.3187	-43.368	-42.3397	-42.6968	-44.0733	-45.7241	-42.7844	-40.0557	-38.1901	-37.1989	-36.916	-37.2967	-38.3699	-40.1033	-41.9863
-42.2287	-41.5243	-40.9728	-41.2686	-42.4693	-44.5607	-45.5792	-45.2019	-44.6409	-44.1377	-44.3648	-45.7779	-49.2578	-46.3393	-45.516	-45.6821	-46.7065	-48.5438	-49.2661	-45.835	-43.1668	-41.3597	-40.1689	-39.4288	-38.9929	-38.8991	-38.9835	-38.5038	-37.599	-36.7953	-36.4372	-36.6864	-37.5799	-39.0794	-41.1283	-43.8958	-43.9602	-43.2394	-43.5843	-44.7552	-46.3672	-44.9869	-41.9988	-39.3956	-37.7608	-36.8983	-36.7058	-37.1635	-38.2844	-40.088
-41.813	-41.4364	-41.3688	-42.0294	-43.6716	-46.3882	-47.6681	-47.1154	-45.7912	-44.5429	-44.1451	-44.857	-47.2969	-45.2279	-44.86	-45.3619	-46.6377	-48.5169	-48.1986	-45.9125	-44.2583	-43.2593	-42.5902	-41.9436	-40.7098	-39.4371	-38.5213	-37.6325	-36.8622	-36.4913	-36.6453	-37.4031	-38.833	-40.9169	-43.1135	-44.5597	-44.4319	-44.1036	-44.47	-45.5572	-46.3902	-46.3084	-43.5102	-40.7546	-38.7411	-37.6046	-37.1649	-37.3667	-38.2136	-39.7896
-41.9905	-41.7233	-41.3726	-41.605	-42.7264	-44.8688	-46.2278	-46.4132	-45.1994	-43.8253	-42.8326	-42.2472	-42.7227	-41.78	-41.7706	-42.3513	-43.5425	-45.1568	-45.2638	-44.7613	-44.8874	-45.4094	-46.1906	-46.3327	-44.1486	-41.6279	-39.8226	-38.5431	-37.7506	-37.5189	-37.8522	-38.8518	-40.633	-43.2518	-45.5872	-45.9639	-45.5042	-45.319	-45.8552	-47.3309	-47.0887	-46.6381	-44.686	-42.9812	-40.5859	-39.2537	-38.711	-38.8489	-39.6698	-41.2701
-43.1968	-42.8088	-41.6101	-40.8993	-40.9926	-41.9703	-42.9764	-43.6585	-43.416	-43.2181	-42.4386	-41.012	-40.3129	-39.8137	-39.5617	-39.4915	-39.9865	-40.9686	-41.7175	-42.6949	-44.2347	-46.1263	-48.7834	-49.8105	-46.5446	-43.3441	-41.1941	-39.8306	-39.1143	-38.975	-39.1619	-40.0497	-41.731	-44.374	-46.2647	-45.9642	-45.3573	-45.3125	-46.1557	-48.1468	-47.5301	-46.7606	-46.5806	-47.0642	-43.8815	-41.8683	-40.8646	-40.6566	-41.2306	-42.6922
-44.077	-43.4634	-41.7757	-40.6293	-40.3015	-40.9139	-41.6475	-41.8761	-42.2786	-43.2082	-43.0028	-41.603	-40.9037	-40.7914	-40.1277	-38.9476	-38.3399	-38.4024	-38.9605	-40.1058	-41.8496	-44.1516	-47.7289	-48.9572	-45.4862	-42.9465	-41.4715	-40.7955	-40.8178	-41.2481	-40.9221	-41.3988	-42.6103	-44.8508	-45.1891	-44.3362	-43.6571	-43.6091	-44.4011	-46.2137	-46.2648	-46.4748	-48.2176	-50.7814	-47.3057	-44.3664	-42.6146	-41.7763	-41.7657	-42.6304
-42.668	-42.1936	-41.2622	-40.9071	-41.0811	-42.4063	-43.2751	-42.3409	-42.3107	-43.0603	-43.1178	-42.436	-42.4208	-42.9211	-42.2368	-40.3046	-38.7385	-37.8771	-37.6823	-38.137	-39.2236	-40.9863	-43.9604	-44.99	-43.0067	-42.2132	-42.2316	-42.9473	-44.3335	-45.752	-44.4517	-44.3385	-45.075	-47.1653	-45.16	-43.4211	-42.3709	-42.0153	-42.3703	-43.459	-44.1338	-45.1849	-47.4528	-50.3793	-48.0198	-45.0664	-43.1706	-42.1739	-41.8458	-42.2269
-40.4934	-40.8291	-41.6522	-42.8674	-43.2238	-44.9228	-45.7706	-43.9536	-43.2167	-43.2142	-43.2039	-43.1001	-43.4835	-44.2185	-43.8989	-42.0863	-40.1953	-38.8662	-38.1844	-38.1209	-38.6839	-39.972	-42.4236	-43.3075	-42.8823	-43.4802	-44.7385	-46.6666	-48.9957	-50.8202	-48.7506	-48.0593	-48.2112	-49.8878	-46.2434	-43.7715	-42.3717	-41.7855	-41.8546	-42.4262	-43.0565	-43.8445	-45.1702	-46.8646	-45.9675	-44.2429	-43.292	-43.1203	-43.0275	-43.3034
-40.1551	-41.5883	-44.3726	-47.2725	-46.723	-47.2814	-47.4598	-45.8379	-45.051	-44.769	-44.663	-44.5508	-44.5818	-44.8391	-44.6617	-43.3333	-41.6575	-40.4061	-39.78	-39.7715	-40.4265	-41.964	-45.1631	-45.8388	-45.4167	-46.085	-47.4226	-49.465	-51.5192	-52.7339	-50.9494	-49.8573	-49.0761	-49.3157	-45.878	-43.6734	-42.5277	-42.1911	-42.4719	-43.0975	-43.5885	-43.814	-44.1875	-44.5642	-44.4675	-44.2187	-44.6488	-45.8136	-46.0035	-45.9269
-41.2358	-43.3865	-47.4113	-51.6272	-50.8184	-49.752	-49.0195	-47.9621	-47.44	-47.1809	-46.9599	-46.536	-45.8317	-45.213	-44.6802	-43.7009	-42.4303	-41.4562	-41.0901	-41.3191	-42.2224	-44.114	-48.0622	-48.67	-47.8143	-47.8436	-48.3025	-49.4261	-50.4736	-50.9029	-49.9656	-48.753	-47.2485	-46.1811	-43.9701	-42.6592	-42.1624	-42.3429	-43.0921	-44.1475	-44.9796	-45.2282	-45.7267	-45.1775	-45.2289	-45.7134	-46.9216	-48.8922	-49.1772	-48.5324
-41.9148	-44.1123	-47.998	-52.4804	-53.1942	-51.7067	-50.5522	-49.7292	-49.2962	-48.9608	-48.4062	-47.6533	-46.5114	-45.447	-44.8032	-44.381	-43.406	-42.3456	-41.9808	-41.9885	-42.5427	-44.0502	-47.2682	-48.2175	-48.0263	-47.8328	-47.5025	-47.7071	-47.6944	-47.3861	-46.8279	-45.7858	-44.3703	-43.2452	-42.2704	-41.9428	-42.1542	-42.8172	-43.9767	-45.5566	-47.3411	-47.8408	-49.1066	-47.3196	-46.8303	-47.0551	-47.9879	-49.6519	-50.097	-49.536
-42.1535	-43.8729	-46.7364	-50.4044	-52.5597	-51.9348	-51.1872	-50.7226	-50.3261	-49.9308	-48.8629	-47.8142	-46.7538	-45.9987	-45.9255	-46.5254	-45.7084	-44.2169	-43.928	-43.0778	-42.2994	-42.6479	-44.1717	-45.2218	-45.9473	-46.0897	-45.8742	-46.1095	-45.4209	-44.2743	-43.5248	-42.7503	-41.9901	-41.6572	-41.8421	-42.5748	-43.4612	-44.3862	-45.7345	-47.7755	-50.7696	-50.6471	-51.8258	-48.855	-47.5378	-46.9741	-47.0757	-47.8482	-48.4086	-48.4406
-42.8498	-43.7534	-45.4801	-47.9806	-50.3234	-50.9191	-51.5353	-52.0742	-51.1563	-50.5388	-49.0124	-47.7164	-46.7877	-46.3847	-46.8054	-48.1381	-47.6341	-46.3483	-47.1817	-45.3902	-42.6518	-41.5762	-41.502	-41.9193	-42.6227	-43.0408	-43.4574	-44.2839	-43.6019	-42.2099	-41.5523	-41.0297	-40.8531	-41.2916	-42.3688	-43.9436	-45.1922	-45.9594	-47.1017	-49.183	-52.6635	-51.663	-51.9177	-49.1005	-47.5149	-45.9805	-45.2318	-45.1788	-45.5313	-45.8465
-43.5501	-43.709	-44.6031	-46.2407	-48.331	-50.116	-52.9925	-54.8558	-51.9082	-50.4778	-48.7276	-47.2482	-46.1322	-45.6175	-45.8703	-46.9913	-47.0424	-46.9457	-49.5583	-47.4196	-43.335	-41.3302	-40.3192	-40.0084	-40.1714	-40.3524	-40.8935	-41.823	-41.6687	-41.1236	-41.6157	-41.1316	-40.8742	-41.3813	-42.5929	-44.2818	-45.4801	-46.0278	-46.9208	-48.6673	-51.5482	-51.1409	-51.3487	-49.8458	-49.1378	-45.8575	-43.9909	-43.023	-42.7214	-42.7191
-43.246	-43.1191	-43.7032	-45.0075	-47.0151	-49.6624	-54.5312	-57.0799	-51.9548	-49.8027	-48.403	-46.8725	-45.2694	-44.4054	-44.2142	-44.7293	-45.2226	-46.2477	-49.8572	-48.0233	-44.0716	-42.1727	-41.2647	-41.0258	-41.0676	-40.4842	-40.4032	-40.8445	-41.1588	-41.7887	-44.1219	-43.2016	-42.196	-41.81	-42.346	-43.4448	-44.4267	-45.1596	-46.2666	-47.8717	-49.8732	-50.6874	-51.5706	-51.4582	-53.0215	-47.3176	-44.1315	-42.0649	-40.8135	-40.1179
-42.4075	-42.1132	-42.5153	-43.5644	-45.2893	-47.862	-52.7624	-54.9083	-50.178	-48.609	-48.5363	-47.361	-45.2464	-44.0957	-43.5143	-43.5824	-44.124	-45.4496	-48.8879	-47.7768	-45.1528	-44.3563	-44.644	-45.4026	-45.821	-44.0423	-42.8778	-42.5578	-42.7785	-43.8285	-47.1469	-46.0997	-45.2687	-43.164	-42.6712	-42.9507	-43.6063	-44.5349	-45.9266	-47.4729	-48.6454	-49.538	-50.4433	-51.1214	-54.7273	-48.3715	-44.9563	-42.2246	-40.2692	-39.0229
-42.0176	-41.5153	-41.5985	-42.1116	-42.9714	-44.4687	-47.4938	-48.7932	-46.5956	-46.5135	-48.0013	-47.7595	-46.0716	-45.126	-44.1583	-43.8903	-44.0918	-44.9134	-47.1927	-46.9548	-46.1476	-46.8142	-48.6017	-50.2383	-50.6081	-47.8231	-45.734	-44.7419	-44.5296	-45.2502	-47.9828	-48.3377	-49.5396	-45.2474	-43.7431	-43.2767	-43.4439	-44.1425	-45.35	-46.4825	-46.7874	-46.9171	-47.237	-47.8996	-51.1646	-47.3058	-45.3559	-42.7239	-40.6184	-39.281
-42.4965	-42.2279	-42.3253	-42.5254	-42.1289	-42.1997	-43.0955	-43.6344	-43.3789	-44.2277	-46.2759	-47.2576	-47.5002	-47.5474	-46.324	-45.9378	-45.6428	-45.4459	-46.1617	-46.3039	-46.6357	-47.9923	-50.1485	-51.3464	-50.8328	-48.1044	-46.0409	-45.0058	-44.7355	-45.3032	-47.2973	-50.6861	-52.3691	-46.8213	-44.7947	-43.9631	-43.8522	-44.3357	-45.2668	-45.8108	-45.3038	-44.7185	-44.4454	-44.6388	-46.1942	-45.2252	-44.807	-42.6564	-40.8222	-39.7624
-44.2772	-44.5829	-45.2073	-46.1176	-44.1044	-42.9263	-42.4335	-42.3317	-42.537	-43.4465	-45.227	-47.0638	-49.1929	-50.2994	-49.3407	-49.3053	-48.6418	-47.3016	-46.7511	-46.6183	-47.0254	-48.0441	-49.1602	-48.9455	-47.5748	-45.6227	-44.2788	-43.6878	-43.7812	-44.6455	-46.7166	-53.8877	-51.6936	-47.0946	-45.4596	-44.9018	-45.095	-45.9417	-47.2375	-47.4702	-46.0316	-44.8404	-44.0453	-43.7686	-44.0876	-44.0037	-43.7481	-42.0462	-40.6316	-39.9168
-46.8559	-47.5609	-48.7985	-51.4133	-47.3979	-45.3511	-44.2207	-43.7419	-43.8621	-44.6354	-46.139	-48.1365	-50.534	-51.7207	-51.2226	-51.4479	-50.5766	-48.6096	-47.5024	-47.1362	-47.4703	-47.9295	-47.7955	-46.5178	-44.9355	-43.6655	-42.9874	-42.6011	-42.8785	-43.91	-46.1161	-55.092	-49.2859	-46.7868	-46.054	-46.0351	-46.7106	-48.1407	-50.2991	-50.5752	-48.1546	-46.5419	-45.2223	-44.6395	-44.4313	-44.0342	-43.2158	-41.7781	-40.6834	-40.1752
-48.6773	-49.5618	-50.8295	-54.2764	-49.2099	-46.9805	-45.8577	-45.4722	-45.7628	-46.7209	-48.3167	-50.1545	-51.6962	-51.9762	-51.1784	-50.7862	-49.7316	-48.0584	-47.2066	-47.1708	-48.1285	-48.1896	-47.197	-45.8077	-44.6408	-44.0707	-44.147	-43.2159	-43.0845	-43.7197	-45.3384	-52.0198	-47.5441	-46.9842	-47.081	-47.2779	-47.9077	-49.3048	-51.7492	-52.2044	-49.8347	-48.5295	-46.335	-45.3641	-44.8295	-44.1203	-43.0976	-42.017	-41.3387	-41.1303
-48.9365	-49.9938	-50.2979	-52.2044	-48.2141	-46.58	-45.9285	-45.9947	-46.7415	-48.1256	-50.0141	-51.6376	-52.2065	-51.5147	-50.1013	-48.9531	-47.8882	-46.9737	-46.8055	-47.5356	-49.8818	-49.6951	-48.0045	-46.9514	-46.4091	-46.7252	-47.9154	-45.7922	-44.8059	-44.7285	-45.4588	-48.5514	-47.4565	-48.2005	-48.8034	-48.8289	-48.9229	-49.6268	-51.2796	-51.8161	-51.0146	-50.8161	-47.1422	-45.5247	-44.6249	-43.8785	-43.2202	-42.8557	-42.9557	-43.337
-48.2346	-49.7985	-48.5393	-48.0874	-45.8283	-44.9189	-44.7588	-45.2486	-46.3849	-48.1143	-50.2038	-51.5814	-51.5347	-50.5589	-49.3258	-48.307	-47.4254	-46.9773	-47.2461	-48.4892	-51.7892	-51.7336	-50.0431	-49.3184	-48.9177	-49.5797	-51.3484	-48.6393	-46.9772	-46.3775	-46.5872	-47.8236	-48.5663	-49.8598	-50.6323	-50.5054	-50.2521	-50.4157	-51.06	-51.3246	-51.7172	-52.17	-47.5801	-45.6127	-44.6305	-44.1602	-44.121	-44.5761	-45.5665	-46.6279
-48.093	-50.5431	-47.5905	-45.6059	-44.1206	-43.5057	-43.5441	-44.2051	-45.5107	-47.442	-49.6963	-50.9981	-50.9776	-50.5784	-50.3779	-50.1178	-49.1615	-48.4726	-48.4809	-49.3772	-52.0113	-52.4535	-51.959	-51.5818	-50.6756	-50.7352	-51.9233	-50.647	-48.5915	-47.5762	-47.5408	-48.2633	-49.4151	-50.7539	-51.4791	-51.3986	-51.233	-51.5161	-51.603	-51.2006	-51.0252	-50.8949	-47.2457	-45.7447	-45.1834	-45.1996	-45.6135	-46.4039	-47.7085	-49.0879
-49.56	-52.0724	-47.8471	-45.1677	-43.697	-43.0235	-42.9969	-43.5993	-44.8708	-46.8463	-49.2565	-50.7079	-51.2882	-52.0061	-53.1133	-53.7072	-52.2743	-50.925	-50.2963	-50.3939	-51.6068	-52.1939	-52.6645	-52.4453	-51.1497	-50.6529	-51.2536	-52.8033	-49.9994	-48.1747	-47.6831	-48.009	-48.931	-50.0298	-50.6477	-50.7626	-50.9988	-52.2143	-51.7611	-50.6421	-49.4911	-48.684	-46.8993	-46.3547	-46.5353	-47.1034	-47.6567	-48.0215	-48.5362	-49.2903
-52.1555	-52.9289	-48.3868	-45.6435	-44.1259	-43.3684	-43.2191	-43.6756	-44.8005	-46.686	-49.1942	-50.545	-51.5373	-53.0841	-55.1471	-56.5674	-54.6986	-52.998	-52.1429	-51.9377	-52.4853	-52.4473	-52.238	-51.6036	-50.3671	-49.8555	-50.377	-53.6483	-50.3864	-48.0185	-47.1602	-47.1178	-47.5715	-48.2293	-48.7583	-49.2429	-50.1989	-53.0807	-51.6482	-49.9502	-48.6077	-47.8528	-47.4331	-47.7797	-48.7546	-49.9478	-50.7676	-50.5732	-49.6693	-48.8707
-54.0715	-52.9113	-48.8501	-46.4597	-45.1326	-44.4796	-44.281	-44.5984	-45.5796	-47.4118	-50.0715	-50.6172	-51.0022	-52.3015	-54.3801	-56.2288	-54.587	-53.3613	-53.1228	-53.5687	-54.6872	-53.8781	-52.0041	-50.4408	-49.0553	-48.3464	-48.4999	-50.9895	-48.7258	-47.1917	-46.8878	-47.1537	-47.3357	-47.482	-47.7681	-48.428	-49.8462	-53.7472	-51.7971	-50.042	-48.9528	-48.4416	-48.5319	-49.26	-50.6386	-52.3408	-53.8817	-53.8741	-52.3583	-50.0429
-53.2293	-51.7113	-48.9249	-47.3758	-46.7067	-46.4616	-46.1951	-46.1805	-46.7789	-48.2835	-50.714	-50.3264	-49.7062	-50.0303	-51.1639	-52.5362	-51.7821	-51.5739	-52.2734	-53.6172	-55.5964	-54.6029	-51.7023	-49.4544	-47.7746	-46.7503	-46.4217	-47.3985	-46.8467	-46.968	-48.0557	-49.3473	-49.231	-48.7498	-48.4924	-48.8195	-49.9189	-52.9905	-51.9093	-51.0465	-50.3394	-49.8823	-49.7885	-50.1015	-51.0806	-52.6875	-54.7279	-55.508	-55.1713	-52.3595
-50.3591	-49.6681	-48.5979	-48.2769	-48.6252	-49.014	-48.6347	-48.1022	-47.9664	-48.5808	-50.0091	-49.4477	-48.624	-48.2172	-48.1877	-48.4917	-48.2899	-48.6245	-49.6307	-51.1648	-53.2791	-52.7659	-50.0574	-47.9472	-46.4932	-45.7439	-45.3983	-45.7688	-46.3815	-47.7549	-50.1782	-52.4738	-51.6074	-50.5152	-49.6945	-49.5647	-50.0992	-51.7213	-51.9369	-52.247	-52.0848	-51.7698	-51.2199	-50.5453	-50.4601	-51.189	-52.7014	-53.8774	-55.2992	-53.2387
-48.5929	-48.7493	-48.7994	-49.2533	-50.2228	-51.1001	-50.9411	-50.4532	-49.778	-49.4745	-49.8138	-49.5021	-48.9328	-48.1296	-47.2161	-46.5421	-46.1707	-46.3502	-47.097	-48.3951	-50.4245	-50.6316	-48.4011	-46.8518	-46.1016	-46.3391	-45.9862	-45.947	-46.7452	-48.3855	-51.1728	-53.7249	-52.4996	-51.4563	-50.2673	-49.805	-49.9718	-50.7728	-51.5728	-52.5039	-52.9076	-52.9019	-52.0007	-50.482	-49.3983	-49.0794	-49.516	-50.3262	-52.1257	-51.3725
-49.2442	-49.6913	-49.8014	-50.0856	-50.8787	-51.875	-52.4637	-52.9434	-52.2353	-51.4283	-51.1797	-50.7529	-49.961	-48.7375	-47.3262	-46.203	-45.6273	-45.5928	-46.1089	-47.2487	-49.3229	-49.9908	-48.1126	-47.1683	-47.2657	-48.8952	-48.0491	-46.9771	-47.1159	-48.1301	-50.1527	-52.2291	-52.0314	-51.9711	-50.5444	-49.8167	-49.7839	-50.3162	-51.2246	-52.3581	-53.0127	-53.0711	-51.6635	-49.8024	-48.3283	-47.4876	-47.2762	-47.6548	-48.9529	-48.9947
-50.3721	-50.5072	-50.1763	-49.9653	-50.3403	-51.2369	-52.4463	-53.7806	-53.3082	-52.5184	-52.228	-51.4507	-50.1216	-48.6569	-47.3516	-46.5577	-46.3278	-46.2737	-46.6117	-47.5342	-49.3956	-49.9545	-48.3836	-47.8508	-48.4354	-50.818	-49.5437	-47.6603	-47.0696	-47.3053	-48.3331	-49.8079	-50.9718	-51.9907	-50.8099	-50.3034	-50.5285	-51.2751	-52.4086	-53.7655	-54.4853	-54.7905	-52.0216	-49.8227	-48.2759	-47.3753	-47.0894	-47.4623	-48.7016	-48.743
-50.0439	-49.4995	-48.9078	-48.585	-48.8198	-49.5657	-50.708	-51.8408	-51.5168	-51.0502	-50.9945	-50.2142	-48.9259	-47.9273	-47.4964	-47.8148	-48.6109	-48.4841	-48.473	-49.0473	-50.6533	-50.6499	-48.7389	-47.9509	-48.2015	-49.9186	-49.0575	-47.6693	-46.8905	-46.7053	-47.1471	-48.1753	-49.7756	-51.1421	-50.8825	-51.3157	-52.3583	-53.6419	-54.9722	-56.3838	-57.2987	-58.9183	-54.0313	-51.2132	-49.5165	-48.6004	-48.3546	-48.8008	-50.1525	-50.0077
-48.5404	-47.656	-47.2407	-47.1952	-47.4429	-47.9442	-48.5727	-48.8406	-48.2631	-47.7998	-47.7483	-47.3527	-46.8836	-46.9891	-47.8847	-49.728	-52.1059	-51.3624	-50.776	-50.7767	-51.907	-51.2832	-48.8691	-47.6921	-47.5035	-48.3538	-48.583	-48.475	-47.8026	-47.4352	-47.6659	-48.5288	-50.2865	-51.3134	-51.4572	-52.548	-54.1769	-55.7482	-56.8939	-57.895	-58.8598	-61.5487	-55.5321	-52.4299	-50.6865	-49.763	-49.4864	-49.805	-50.8687	-50.8792
-47.272	-46.9107	-47.1196	-47.4876	-47.4267	-47.1977	-46.9727	-46.3432	-45.3229	-44.6069	-44.4026	-44.4201	-44.8193	-45.9154	-47.8878	-51.0443	-55.1359	-53.1769	-52.183	-51.4631	-51.4018	-50.3361	-48.2939	-47.3449	-47.2731	-47.9943	-49.1204	-49.9746	-49.6279	-49.4801	-49.9925	-51.2135	-53.6789	-53.9057	-52.9093	-53.4088	-54.648	-55.9335	-56.7445	-57.338	-58.0718	-59.8389	-54.8989	-52.2848	-50.8618	-50.1779	-50.0008	-50.2374	-50.9709	-51.361
-47.7171	-48.2046	-49.1994	-50.0164	-49.0577	-47.5082	-46.1251	-44.7631	-43.4945	-42.7002	-42.4773	-42.6319	-43.321	-44.7337	-47.0365	-50.6725	-55.629	-53.371	-52.922	-52.0442	-50.7966	-49.4672	-48.1065	-47.5147	-47.5855	-48.1716	-49.3165	-50.3943	-50.6984	-51.312	-52.568	-54.4249	-57.3403	-56.6186	-54.0864	-53.355	-53.5685	-54.1472	-54.6342	-55.1088	-55.6617	-55.9248	-53.049	-51.4026	-50.6863	-50.6108	-50.6665	-50.786	-51.2133	-51.6918
-49.5102	-50.4098	-51.9456	-53.2571	-51.2796	-48.6491	-46.483	-44.797	-43.5854	-42.9664	-42.9007	-42.7385	-42.9714	-43.9233	-45.7078	-48.6778	-52.885	-52.2806	-53.2949	-53.2485	-51.782	-50.4766	-49.4958	-49.0815	-49.1022	-49.0247	-49.4551	-50.1903	-50.9405	-52.1883	-54.0157	-56.1323	-58.275	-56.9802	-54.2228	-52.8793	-52.3639	-52.2438	-52.2	-52.3335	-52.5727	-52.2573	-51.0382	-50.4803	-50.7058	-51.488	-51.7631	-51.5485	-51.5265	-51.7687
-50.5483	-51.4167	-53.095	-54.8178	-52.8287	-50.2631	-48.1552	-46.6615	-45.7844	-45.57	-45.8599	-45.047	-44.3271	-44.2289	-44.868	-46.4672	-49.0258	-50.1563	-52.3041	-53.4792	-52.6547	-51.7911	-51.282	-51.3446	-51.6199	-50.7443	-50.3599	-50.6289	-51.3851	-52.7868	-54.7331	-56.675	-57.6962	-56.376	-54.4573	-53.3662	-52.8219	-52.3563	-51.6525	-51.1291	-50.8067	-50.2143	-49.7239	-49.823	-50.6561	-51.9956	-52.4721	-52.1626	-51.9692	-52.1248
-50.2025	-51.006	-52.6213	-54.6257	-54.1411	-52.4914	-50.6512	-49.3601	-48.7145	-48.7604	-49.2722	-48.1071	-46.9364	-45.7088	-44.9146	-45.0527	-46.0293	-47.3274	-49.4455	-51.2083	-51.1407	-50.9548	-51.0892	-51.7625	-52.4959	-51.4096	-50.8056	-51.0372	-51.9284	-53.5088	-55.5248	-57.3933	-58.2103	-57.0697	-55.8546	-55.209	-54.9314	-54.4317	-53.4239	-52.6865	-52.221	-50.9329	-50.1811	-50.1446	-50.9269	-52.0741	-52.5798	-52.6129	-52.5784	-52.6898
-49.7099	-50.5466	-52.1578	-54.4917	-55.9481	-54.9851	-52.8653	-51.2703	-50.3619	-50.1338	-50.4006	-49.6832	-49.3495	-47.4726	-45.3475	-44.2889	-44.0601	-44.5627	-45.8532	-47.344	-47.9094	-48.5448	-49.1238	-49.7803	-50.4863	-49.936	-49.8717	-50.5895	-51.9693	-53.9429	-56.145	-58.2508	-59.721	-58.5409	-57.3602	-56.7325	-56.4733	-56.0865	-55.4948	-55.488	-55.8144	-53.6758	-52.2919	-51.8565	-52.6372	-53.1003	-52.895	-52.9502	-52.8015	-52.5272
-49.523	-50.4041	-52.0515	-54.5916	-57.1172	-56.4239	-53.8313	-51.6538	-50.2078	-49.4546	-49.2939	-49.2279	-49.9634	-48.1421	-45.3673	-43.6919	-42.8414	-42.7269	-43.3292	-44.4485	-45.6363	-47.1952	-48.0116	-48.212	-48.3864	-48.3833	-48.9467	-50.1713	-51.9878	-54.1995	-56.2899	-58.293	-60.0972	-58.8257	-57.4292	-56.5164	-56.0704	-55.8881	-56.0379	-56.7927	-57.8726	-55.5061	-54.0046	-53.6389	-55.1178	-54.8076	-52.9347	-52.2169	-51.5556	-50.8459
-48.9608	-49.8881	-51.5238	-53.9364	-56.5351	-56.2667	-53.7512	-51.2697	-49.4684	-48.3691	-47.9205	-47.9613	-48.8291	-47.8066	-45.1623	-43.3533	-42.34	-42.0174	-42.3623	-43.3529	-44.9292	-47.1117	-48.3043	-48.8237	-48.4006	-48.3985	-49.1364	-50.5081	-52.4654	-54.656	-56.2163	-57.4408	-58.6974	-57.8247	-56.6893	-55.7899	-55.3397	-55.4189	-56.0936	-56.3584	-56.6938	-54.7721	-53.6704	-53.6303	-55.6324	-54.7008	-51.4359	-49.8449	-48.7432	-47.9268
-48.1652	-49.1221	-50.6672	-52.7311	-54.981	-55.3291	-53.4773	-51.2048	-49.4543	-48.3912	-48.0978	-47.8601	-48.4999	-48.6402	-46.0561	-44.0022	-42.802	-42.3055	-42.4628	-43.2724	-44.7772	-47.0238	-48.8072	-50.6808	-49.5367	-48.9046	-49.26	-50.2986	-51.9966	-53.9665	-55.1402	-55.8623	-56.6649	-56.6732	-56.4985	-56.3921	-56.371	-56.7543	-57.8821	-56.7425	-55.2329	-53.5279	-52.6091	-52.5603	-54.0138	-52.7071	-49.3532	-47.4457	-46.2219	-45.5077
-48.2977	-49.3082	-50.674	-52.1216	-53.7036	-54.3327	-53.3102	-51.7158	-50.5258	-50.0845	-50.9574	-49.8704	-50.1064	-50.6688	-47.9361	-45.6438	-44.2909	-43.679	-43.7043	-44.3193	-45.6151	-47.8509	-49.8665	-51.938	-49.9102	-48.3901	-48.0094	-48.3455	-49.3658	-50.8235	-51.9588	-52.9592	-54.0644	-55.1291	-56.5084	-57.779	-58.3231	-58.6071	-59.7922	-57.7443	-55.1909	-53.6407	-52.9391	-53.0736	-54.1631	-52.8457	-49.599	-47.4636	-46.1055	-45.35
-49.6583	-50.79	-51.8347	-52.2341	-52.6826	-52.9719	-52.5654	-51.9282	-51.7681	-52.5509	-55.7731	-53.2067	-52.4708	-52.0729	-49.6565	-47.7535	-46.7028	-46.3652	-46.548	-47.1201	-48.3365	-50.8612	-52.4058	-52.1429	-49.5127	-47.4114	-46.3213	-45.9196	-46.1573	-46.9388	-47.9718	-49.3016	-50.9293	-52.977	-56.2625	-57.8486	-58.248	-57.8241	-58.2788	-56.582	-54.7884	-54.1423	-54.2768	-55.201	-56.9532	-56.3039	-52.6948	-50.1926	-48.5644	-47.5114
-51.2333	-52.2634	-52.6237	-51.8152	-51.0998	-50.7953	-50.6392	-50.7563	-51.5096	-53.3514	-58.4275	-55.66	-54.4029	-52.8016	-51.1492	-50.1533	-49.8679	-50.2291	-50.7964	-51.2887	-52.2777	-54.7989	-55.75	-53.3293	-50.4848	-47.9076	-46.1277	-45.0554	-44.6333	-44.8075	-45.5128	-46.7676	-48.6011	-51.3038	-56.4868	-56.1595	-55.525	-54.5642	-54.3493	-53.6694	-53.3775	-53.9317	-54.9472	-56.3821	-58.5274	-58.8702	-55.6468	-53.4564	-51.9104	-50.55
-52.3541	-52.654	-51.9468	-50.2902	-48.9317	-48.2126	-47.9953	-48.2657	-49.1761	-51.0332	-55.527	-54.6948	-54.207	-52.6897	-52.0804	-52.067	-52.6556	-53.8085	-54.7516	-55.1185	-55.7535	-57.6085	-58.5049	-56.4673	-53.5183	-50.2165	-47.6709	-45.9817	-45.0469	-44.77	-45.1194	-46.123	-47.8953	-50.8785	-57.156	-54.4781	-52.8409	-51.7981	-51.4464	-51.502	-52.155	-53.3751	-54.6069	-55.6607	-57.0721	-57.7434	-56.0594	-55.1034	-54.2665	-52.9907
-52.9345	-52.0378	-50.471	-48.6297	-47.283	-46.5442	-46.2494	-46.2949	-46.7417	-47.8314	-50.3204	-51.183	-51.785	-51.6306	-52.2994	-52.8147	-53.6871	-55.0766	-56.1618	-56.6945	-57.4491	-58.9317	-60.5997	-59.5252	-56.1203	-52.1958	-49.1823	-47.1885	-46.0339	-45.5797	-45.7841	-46.6823	-48.4287	-51.5359	-57.6092	-54.3391	-52.5049	-51.3099	-50.7604	-50.8683	-51.6155	-52.7871	-53.667	-53.997	-54.3872	-54.7738	-54.5471	-54.8171	-54.9444	-54.4285
-52.3712	-50.7642	-49.2503	-48.0405	-47.4081	-47.2439	-47.2642	-47.2685	-47.0695	-47.3132	-48.2556	-49.2847	-50.0762	-51.0989	-52.7028	-52.85	-53.0262	-53.831	-54.7139	-55.5834	-56.8552	-58.6949	-61.5933	-59.9945	-55.9077	-52.0615	-49.2688	-47.4736	-46.4735	-46.1582	-46.4984	-47.537	-49.4306	-52.6578	-58.0094	-56.0375	-54.7063	-52.9699	-51.6877	-51.1596	-51.2947	-51.8566	-52.2475	-52.269	-52.3463	-52.7079	-53.3268	-54.3104	-55.195	-55.8338
-51.0211	-49.869	-49.2097	-49.0892	-49.5288	-50.3261	-51.1866	-51.8453	-50.8663	-50.4398	-50.6961	-51.3583	-50.7883	-51.5163	-52.9361	-52.2993	-51.6054	-51.6665	-52.2142	-53.2465	-54.903	-57.1058	-60.3111	-57.8224	-53.8053	-50.779	-48.6885	-47.3326	-46.6063	-46.4957	-47.0088	-48.1933	-50.1744	-53.303	-57.9238	-58.3258	-57.7138	-55.499	-53.3798	-52.0096	-51.3412	-51.2076	-51.2936	-51.4926	-51.9679	-52.8621	-54.2217	-55.7161	-56.8968	-58.3794
-51.1708	-50.8486	-50.8263	-51.2931	-52.2883	-53.7483	-55.6169	-57.6028	-55.6887	-54.8523	-55.1322	-55.8357	-52.7297	-51.919	-52.1061	-51.1188	-50.3686	-50.1544	-50.5004	-51.5553	-53.3642	-55.458	-57.2647	-54.9727	-52.222	-50.4328	-49.1448	-48.114	-47.4453	-47.2795	-47.6895	-48.7411	-50.5378	-53.3156	-57.3063	-59.6619	-59.4544	-57.6029	-55.3485	-53.4919	-52.3161	-51.7688	-51.7382	-52.1784	-53.1322	-54.6389	-56.7024	-58.6756	-59.7967	-61.7601
-53.4692	-53.4418	-53.2607	-53.3863	-54.0134	-55.3468	-57.5781	-60.361	-57.9798	-57.0391	-57.5015	-58.3901	-53.8388	-51.9903	-51.2791	-50.6793	-50.7803	-50.4253	-50.3395	-51.1124	-52.6821	-54.2796	-54.4493	-53.1096	-52.0132	-51.5137	-51.0045	-50.1834	-49.3738	-48.8662	-48.8497	-49.4421	-50.7466	-52.9398	-56.2453	-59.183	-59.4291	-59.0386	-57.4617	-55.4828	-54.02	-53.1695	-52.9345	-53.309	-54.3001	-55.8954	-58.1219	-60.3298	-61.6017	-64.4561
-55.6861	-55.5183	-54.9496	-54.5139	-54.4922	-55.2298	-56.9323	-59.1444	-57.1841	-56.2002	-56.2873	-56.7726	-53.3677	-52.0377	-51.7233	-52.2273	-53.762	-52.8489	-51.687	-51.5875	-52.2946	-53.1603	-52.579	-52.0605	-52.0806	-52.5226	-52.7678	-52.4475	-51.7842	-50.9864	-50.5019	-50.5557	-51.2279	-52.5957	-54.815	-57.2001	-58.2329	-59.4896	-58.9458	-57.2346	-55.6867	-54.5887	-54.0738	-54.1678	-54.7495	-55.7083	-57.2285	-59.0626	-60.6817	-64.49
-56.95	-56.6262	-56.0738	-55.5087	-55.1748	-55.4464	-56.509	-57.7647	-56.2693	-54.9923	-54.4042	-54.2702	-52.9312	-52.7886	-53.5196	-55.4527	-58.1313	-56.2791	-54.16	-53.2033	-53.1146	-53.6344	-52.1265	-51.5554	-51.7034	-52.3722	-53.1578	-53.7151	-53.6969	-52.932	-52.2965	-52.1407	-52.4416	-53.0987	-54.1458	-55.4835	-56.7453	-58.5089	-58.8816	-57.9359	-56.7367	-55.7997	-55.3899	-55.4464	-55.5358	-55.4228	-55.6047	-56.3453	-57.5824	-60.7541
-59.1592	-59.0085	-58.8243	-58.23	-57.5074	-57.1826	-57.6326	-58.232	-56.875	-55.2985	-54.3667	-54.0272	-53.9155	-54.5884	-56.1182	-59.286	-62.1598	-59.5232	-57.5676	-56.3942	-56.1957	-57.1552	-53.7241	-52.1105	-51.488	-51.6051	-52.2979	-53.3131	-53.8433	-53.4241	-53.0893	-53.2281	-53.6369	-54.0525	-54.4578	-55.0008	-55.8238	-57.0405	-57.7691	-57.6025	-57.0909	-56.8517	-57.1374	-57.4973	-57.1117	-55.9879	-54.8695	-54.3079	-54.4219	-55.7183
-62.6319	-63.0276	-63.1864	-62.2571	-60.8235	-59.6509	-59.3583	-59.526	-58.723	-57.0272	-55.9667	-55.6079	-55.8354	-56.7551	-58.5556	-62.239	-64.9611	-62.8758	-62.1193	-60.6736	-60.0843	-60.9635	-55.958	-53.2506	-51.6786	-50.9364	-50.9555	-51.5812	-52.1591	-52.3097	-52.3112	-52.8415	-53.5516	-54.1583	-54.6696	-55.2177	-55.8585	-56.472	-56.9403	-57.1014	-57.2583	-57.8675	-59.0291	-59.6846	-58.794	-57.1518	-55.3585	-53.9688	-53.1812	-53.1149
-64.6746	-65.5892	-65.7405	-64.4697	-62.7324	-61.3287	-60.8846	-61.2762	-61.823	-59.8328	-58.3521	-57.7207	-57.7522	-58.4606	-60.0036	-63.1026	-65.7394	-66.0176	-66.8917	-64.5084	-62.4742	-61.7285	-56.9951	-54.1469	-52.2659	-51.1245	-50.6895	-50.9018	-51.5697	-52.5968	-52.0117	-52.3347	-53.0191	-53.8393	-54.7597	-55.762	-56.633	-57.0155	-57.0905	-57.2524	-57.775	-58.8675	-60.4872	-61.3696	-60.5881	-59.1891	-57.2581	-55.5204	-54.307	-53.7009
-63.7218	-64.9926	-64.7879	-63.5188	-62.2353	-61.4528	-61.5793	-62.753	-65.0814	-62.7157	-60.6221	-59.6179	-59.3237	-59.6779	-60.7096	-62.6396	-64.8353	-67.0637	-68.9778	-66.0431	-62.9166	-60.7548	-57.5837	-55.5568	-54.1012	-53.1755	-52.8687	-53.2539	-54.5318	-56.8665	-54.6287	-54.1413	-54.4137	-55.1654	-56.1022	-57.0636	-57.8507	-58.1243	-58.0641	-58.2236	-58.8729	-60.0206	-61.3718	-62.5197	-63.0469	-62.3989	-60.1283	-58.0717	-56.5037	-55.5374
-61.4339	-63.1708	-62.5362	-61.4203	-60.7719	-60.6969	-61.3444	-63.085	-67.0578	-64.6272	-62.1854	-61.132	-60.8105	-61.0312	-61.624	-62.3722	-63.4674	-65.371	-67.0022	-64.8712	-62.3368	-60.5731	-59.2543	-58.5249	-57.743	-57.1154	-56.9823	-57.5743	-59.2894	-62.4282	-59.2714	-58.4482	-58.7048	-59.5871	-60.1715	-60.3031	-60.3389	-60.3546	-60.3977	-60.6418	-61.5131	-62.6783	-62.8108	-63.8508	-65.9102	-65.629	-62.3415	-59.9013	-58.049	-56.8118
-59.4165	-61.4	-60.6768	-59.8848	-59.8214	-60.2223	-60.925	-62.5767	-67.0309	-65.0064	-62.8873	-62.2659	-62.3177	-62.7233	-63.1038	-62.9059	-62.7855	-63.3177	-64.0464	-63.2069	-62.0835	-61.5721	-61.7361	-62.152	-61.9438	-61.5013	-61.3252	-61.6772	-62.9439	-65.3892	-63.3748	-63.3074	-64.3374	-65.8701	-66.1406	-65.1838	-64.2556	-63.972	-64.2305	-64.5962	-65.9541	-67.3471	-65.3707	-65.4315	-67.4946	-66.8405	-62.8732	-60.4645	-58.7795	-57.469
-57.9028	-59.3114	-58.9957	-58.9209	-59.5564	-60.3194	-60.6156	-61.4276	-64.4272	-63.333	-62.329	-62.4229	-62.9143	-63.4777	-63.7302	-63.1417	-62.5503	-62.4956	-62.8459	-62.7987	-62.4891	-62.5885	-63.2676	-64.1338	-64.4195	-64.4349	-64.4452	-64.5236	-65.0467	-66.1823	-65.7574	-66.4259	-67.9186	-69.6604	-69.641	-68.0379	-66.6356	-66.248	-66.6818	-67.1734	-68.9091	-70.5555	-67.5065	-66.4939	-66.8894	-65.7894	-62.6997	-61.216	-60.3513	-58.6166
-57.1734	-57.5812	-57.6084	-58.0744	-59.0867	-59.9508	-59.7894	-59.6381	-60.6071	-60.3487	-60.3879	-60.9456	-61.5142	-61.8948	-61.968	-61.5349	-61.211	-61.4059	-61.9223	-62.1846	-62.0427	-62.1281	-62.6561	-63.3826	-63.9795	-64.5567	-64.9302	-64.9629	-65.0953	-65.4346	-65.5521	-66.0981	-67.021	-67.9518	-67.6273	-66.1786	-65.0554	-64.8256	-65.2946	-65.8024	-67.3687	-69.0725	-67.7311	-66.8016	-65.6724	-64.7213	-63.2566	-63.2189	-63.5474	-60.6264
-56.7958	-56.738	-56.9158	-57.4078	-58.1723	-58.8055	-58.5852	-57.9173	-57.6135	-57.4726	-57.7377	-58.2687	-58.6767	-58.9054	-59.0473	-58.893	-58.7556	-59.0734	-59.6345	-60.0119	-60.1133	-60.4084	-60.9707	-61.4204	-61.8315	-62.3424	-62.6581	-62.6279	-62.6383	-62.7594	-62.9198	-63.2012	-63.5018	-63.5575	-63.0714	-62.2426	-61.8111	-62.0424	-62.667	-62.7823	-63.6849	-65.1399	-66.1283	-66.0525	-64.8299	-64.7963	-64.0697	-64.6425	-65.5643	-61.8642
-56.5383	-56.9042	-57.5489	-58.108	-58.5352	-58.8826	-58.815	-57.7641	-56.6352	-56.0541	-55.9869	-56.2663	-56.6109	-57.0472	-57.6367	-57.6088	-57.1882	-57.1815	-57.5129	-57.9785	-58.5853	-59.5443	-60.6259	-60.9686	-60.8288	-60.6103	-60.3761	-60.0718	-59.9573	-60.0674	-60.3722	-60.8601	-61.3067	-61.2032	-60.7745	-60.5111	-60.7517	-61.6506	-62.6049	-61.6907	-61.5038	-62.1581	-63.5107	-63.9988	-63.8511	-65.2642	-63.9671	-63.5307	-63.7775	-60.8585
-57.4745	-58.3884	-59.4741	-60.2164	-60.521	-60.5816	-60.4518	-59.1271	-57.6316	-56.8056	-56.509	-56.6555	-56.9323	-57.3823	-58.1006	-57.9519	-57.1667	-56.8103	-56.9145	-57.439	-58.4375	-59.9945	-61.7167	-62.3784	-62.0229	-61.1852	-60.3918	-59.5408	-59.138	-59.1228	-59.492	-60.266	-61.1557	-61.3961	-61.3045	-61.5142	-62.2602	-63.6095	-64.4938	-62.5006	-61.2247	-60.8591	-61.2889	-61.7724	-62.5253	-64.7546	-62.7629	-61.0964	-60.3834	-58.8569
-59.9392	-60.6601	-61.364	-61.8108	-61.8997	-61.6257	-61.3285	-60.4078	-59.616	-59.3508	-59.1781	-59.3108	-59.2276	-58.9493	-58.913	-58.359	-57.4579	-56.9865	-56.992	-57.4961	-58.552	-60.2292	-62.2717	-63.5997	-63.716	-63.1615	-62.3558	-60.4486	-59.4987	-59.1017	-59.2164	-59.8657	-60.8355	-61.5083	-62.0542	-62.8517	-63.9725	-65.2407	-65.2773	-62.9336	-61.2072	-60.2868	-60.0529	-60.3101	-61.0773	-62.7045	-60.9685	-59.2677	-58.3491	-57.7403
-62.72	-62.7165	-62.4311	-62.0616	-61.7397	-61.3548	-61.2544	-61.352	-61.9595	-62.6969	-62.5729	-62.4392	-61.8027	-60.6768	-59.7478	-58.7955	-57.8679	-57.3376	-57.2999	-57.7751	-58.7809	-60.396	-62.5727	-64.5073	-65.2189	-65.6983	-65.406	-61.7747	-60.0117	-59.0555	-58.7253	-58.9857	-59.7329	-60.6798	-61.8393	-63.1929	-64.4276	-65.1919	-64.2868	-62.1714	-60.5261	-59.5556	-59.2249	-59.4359	-59.9841	-60.6544	-59.6748	-58.6683	-57.9718	-57.7715
-64.3447	-63.8862	-62.8165	-61.7108	-61.0586	-60.8051	-61.1052	-61.9983	-63.567	-64.7495	-64.3591	-63.7426	-62.8538	-61.7102	-60.7466	-59.8923	-58.9834	-58.3324	-58.2244	-58.6905	-59.7328	-61.5228	-63.8682	-66.1149	-66.9765	-68.0973	-67.9469	-62.9127	-60.4151	-58.9677	-58.2615	-58.2031	-58.7351	-59.7622	-61.2421	-62.8755	-63.7639	-63.923	-62.8707	-61.2165	-59.6822	-58.6749	-58.3132	-58.5128	-59	-59.3448	-59.1163	-59.0496	-58.3776	-58.1153
-64.5172	-64.2251	-62.8639	-61.3598	-60.5494	-60.3987	-60.8898	-62.011	-63.963	-64.3397	-63.5214	-62.6147	-61.8951	-61.3399	-60.9512	-60.593	-59.8986	-59.2379	-59.094	-59.5877	-60.7974	-63.1689	-65.2276	-66.8975	-67.4981	-68.4878	-67.7406	-62.819	-60.1133	-58.4756	-57.6053	-57.3982	-57.8218	-58.8689	-60.5212	-62.3939	-62.5307	-62.3023	-61.7752	-60.6287	-59.0322	-57.7793	-57.1943	-57.2385	-57.7197	-58.2146	-58.7614	-59.8788	-58.837	-58.0068
-63.5372	-63.5787	-62.3061	-60.7967	-60.0582	-60.0642	-60.7585	-62.1827	-65.5475	-63.5025	-61.8384	-60.5742	-59.8553	-59.576	-59.5335	-59.5766	-59.3401	-59.0149	-59.0117	-59.6231	-61.1222	-64.4128	-65.4189	-65.2444	-65.3002	-65.9685	-64.7912	-61.1122	-58.7668	-57.2729	-56.4638	-56.2815	-56.7474	-57.9638	-59.8168	-62.0278	-60.9939	-60.2858	-60.04	-59.2358	-57.7527	-56.5492	-56.0427	-56.2604	-57.1075	-57.7955	-58.5108	-60.1145	-58.6592	-57.2968
-61.564	-61.4934	-60.4459	-59.344	-58.959	-59.2486	-60.2881	-62.3104	-68.708	-63.07	-60.3271	-58.5781	-57.624	-57.287	-57.374	-57.7775	-58.2221	-58.4537	-58.5346	-58.9989	-60.3259	-63.7777	-63.6928	-61.8822	-61.4001	-61.7391	-60.913	-58.8155	-57.1804	-56.0294	-55.4092	-55.3684	-56.0305	-57.7452	-59.413	-61.0793	-58.9285	-57.5753	-57.0837	-56.5075	-55.6658	-55.2289	-55.5168	-56.6456	-58.5549	-59.2297	-58.8669	-59.465	-58.0485	-56.8549
-59.3749	-58.8936	-57.9199	-57.2471	-57.233	-57.4399	-58.43	-60.4711	-68.3371	-60.8496	-57.961	-56.3368	-55.5854	-55.5303	-56.0618	-57.104	-58.3463	-58.9742	-58.7405	-58.5064	-58.5827	-60.4756	-59.8984	-58.1565	-57.7227	-58.0353	-58.0279	-57.2649	-56.2684	-55.4346	-55.0275	-55.1998	-56.1931	-58.7572	-59.4734	-59.0085	-56.5764	-55.0694	-54.4362	-54.1707	-54.1608	-54.7098	-56.0152	-58.2657	-61.3535	-61.9126	-60.2118	-59.4614	-58.4418	-57.9357
-57.2003	-56.6639	-55.9759	-55.9251	-56.6055	-55.9023	-56.1896	-57.2387	-62.5623	-57.0486	-55.2131	-54.4082	-54.3466	-54.9151	-56.0929	-57.8129	-59.6686	-60.4363	-59.9908	-59.3878	-57.4177	-57.1456	-56.3714	-55.4724	-55.4482	-56.0565	-56.6777	-56.4656	-55.732	-55.1282	-54.9829	-55.462	-56.8692	-60.2172	-59.9442	-57.4619	-55.4449	-54.3185	-53.872	-53.893	-54.2743	-55.2082	-56.8661	-59.4118	-62.643	-63.1828	-61.404	-60.4619	-60.059	-60.3492
-54.8881	-54.8622	-55.08	-56.3206	-58.5818	-56.5865	-56.1899	-56.0895	-57.6981	-55.2254	-54.4596	-54.3722	-54.8171	-55.6705	-57.0069	-58.8229	-60.7169	-61.5177	-61.6614	-61.8517	-57.7039	-55.9495	-54.9284	-54.4489	-54.6723	-55.5171	-56.3058	-55.9076	-55.092	-54.6374	-54.7481	-55.5288	-57.2856	-60.8797	-60.3759	-57.7617	-56.5982	-56.1317	-55.9582	-56.1017	-56.2423	-56.725	-57.8252	-59.6122	-61.8285	-62.4162	-61.7585	-61.7693	-62.1143	-62.9722
-53.3993	-53.869	-54.7891	-57.0599	-60.6614	-58.477	-58.2756	-57.7479	-57.5056	-56.6393	-56.4485	-56.7338	-57.252	-57.7374	-58.447	-59.5373	-60.6823	-61.171	-61.8924	-62.909	-57.7091	-55.4126	-54.2531	-53.8714	-54.1678	-55.0629	-55.8152	-55.2964	-54.3264	-53.9301	-54.18	-55.1212	-57.0321	-60.4307	-60.4971	-59.301	-59.6807	-60.1628	-59.9148	-59.9779	-59.59	-59.3472	-59.6802	-60.5702	-61.6744	-62.1427	-62.4747	-63.4754	-64.1639	-64.7292
-53.786	-54.3014	-54.6488	-56.4241	-59.5017	-58.6593	-59.3126	-59.182	-58.9635	-58.9512	-59.2677	-59.8683	-60.3033	-60.2441	-60.1999	-60.4052	-60.4265	-59.9518	-60.0105	-60.6373	-56.1893	-54.0965	-53.0253	-52.682	-52.9322	-53.712	-54.5588	-54.8422	-53.6997	-53.2159	-53.4385	-54.3121	-56.0226	-58.8333	-59.9239	-60.7004	-63.0867	-64.4036	-63.206	-62.814	-62.0523	-61.5196	-61.6245	-62.2933	-62.9443	-63.0401	-63.408	-64.4827	-64.8558	-64.4769
-56.0272	-56.5344	-55.4422	-55.6422	-56.9268	-57.1434	-58.2057	-58.7872	-59.4028	-60.1195	-60.7399	-61.3582	-61.6173	-61.3914	-61.264	-61.3166	-60.7792	-59.4597	-58.595	-59.1858	-55.3558	-53.3945	-52.3341	-51.9248	-52.0729	-52.7783	-54.0182	-55.8353	-54.115	-53.1855	-53.1355	-53.7387	-55.0274	-57.1032	-58.9723	-61.0899	-64.4043	-65.651	-63.3251	-62.3253	-61.4797	-61.0687	-61.2965	-62.0994	-62.7446	-62.5776	-62.5565	-63.112	-63.2868	-62.8555
-58.2858	-59.2173	-57.7526	-56.4618	-56.1502	-56.2259	-56.946	-57.8736	-59.0286	-59.8643	-60.2254	-60.3783	-60.3632	-60.3139	-60.632	-61.2455	-61.2499	-60.1679	-59.4733	-61.9265	-57.057	-54.6584	-53.3577	-52.7611	-52.7849	-53.4495	-54.93	-57.5857	-55.376	-54.0205	-53.663	-54.0282	-54.924	-56.256	-58.1178	-60.2566	-62.6089	-63.0193	-60.8332	-59.787	-59.0922	-58.76	-58.9073	-59.5326	-60.1084	-60.0839	-60.1013	-60.5314	-61.191	-61.9737
-58.7654	-60.321	-60.5045	-58.2213	-56.9522	-56.5179	-56.7673	-57.6939	-58.7734	-58.7631	-58.511	-58.1948	-58.0458	-58.2665	-59.0613	-60.4008	-61.6408	-61.4483	-61.2219	-65.2801	-59.4207	-56.6742	-55.2313	-54.5468	-54.5152	-55.0734	-56.2238	-58.1805	-56.451	-55.3484	-55.0591	-55.6093	-56.2284	-56.2574	-57.2804	-58.5832	-59.5268	-59.4116	-58.4443	-58.0559	-57.7354	-57.4211	-57.3633	-57.6413	-58.0043	-58.1977	-58.418	-58.9187	-59.971	-61.7004
-58.177	-59.6585	-61.3478	-58.7924	-57.3323	-56.879	-57.1847	-58.3885	-59.3566	-57.8973	-56.9828	-56.4447	-56.3386	-56.8144	-57.9692	-59.8085	-61.8741	-62.2878	-62.1189	-65.77	-60.5819	-58.0205	-56.7251	-56.1743	-56.265	-56.8268	-57.5708	-58.4196	-57.66	-57.3474	-57.5125	-58.6881	-59.1714	-57.1912	-56.9124	-57.2261	-57.5864	-57.4345	-57.4393	-57.7295	-57.8153	-57.6276	-57.5718	-57.7724	-57.7889	-57.8853	-57.9188	-58.0751	-58.7642	-60.2294
-57.2714	-57.7528	-59.0435	-57.2697	-56.5055	-56.7067	-57.6125	-59.0793	-59.9248	-57.6035	-56.4622	-55.9451	-55.8712	-56.5651	-58.0335	-59.9899	-61.6347	-62.2144	-62.5034	-65.9101	-61.6714	-59.2325	-57.9982	-57.4374	-57.4865	-57.972	-58.5269	-58.9366	-59.0278	-59.8644	-60.468	-61.5886	-61.8296	-58.5776	-57.4776	-57.3172	-58.1756	-57.5205	-57.3531	-57.7043	-57.8646	-57.8919	-58.1964	-58.8294	-57.9031	-57.4851	-57.0757	-56.7675	-56.9073	-57.7032
-55.9804	-55.5945	-55.8967	-55.3289	-55.5656	-56.6198	-58.1313	-59.0963	-59.4009	-57.6596	-57.3284	-57.1894	-56.7782	-57.5621	-59.3449	-61.2024	-61.4636	-61.6864	-62.507	-66.224	-62.6741	-60.5139	-59.3607	-58.5596	-58.1901	-58.2336	-58.5177	-58.923	-59.7071	-61.9242	-62.5432	-62.035	-61.688	-59.0993	-58.2849	-58.5521	-61.0165	-59.2265	-58.0649	-58.2722	-57.9152	-58.0879	-59.0104	-60.5358	-57.8944	-56.6677	-55.8735	-55.344	-55.2035	-55.6263
-55.2371	-54.6328	-54.515	-54.5849	-55.2987	-56.7135	-58.3908	-58.7196	-58.6682	-58.3423	-59.6464	-60.1019	-58.3777	-58.6211	-60.148	-61.5649	-60.6062	-60.1669	-60.7536	-63.5464	-61.5748	-60.6693	-60.2184	-59.4577	-58.7463	-58.2858	-58.1565	-58.4201	-59.3583	-62.0988	-62.3687	-60.2994	-59.5512	-58.5623	-58.4394	-59.2948	-63.0454	-60.864	-59.4525	-60.9485	-58.9237	-58.7997	-59.9235	-61.9188	-58.286	-56.7241	-56.0004	-55.5162	-55.1089	-55.2152
-55.8787	-55.3624	-55.0496	-54.8976	-55.2244	-56.1453	-57.3548	-57.6382	-57.9571	-58.8596	-61.5666	-62.8402	-58.9955	-57.9626	-58.2699	-58.7032	-57.5031	-56.8707	-57.0991	-58.5509	-58.5222	-59.2718	-60.0193	-59.7361	-59.1157	-58.5072	-58.0976	-57.9807	-58.3113	-59.9642	-59.852	-58.0289	-57.6558	-58.3076	-58.3008	-58.7503	-61.7849	-60.7136	-60.5823	-65.4182	-60.4399	-59.4624	-59.9665	-61.401	-58.9623	-58.175	-58.2177	-58.0598	-57.2543	-56.8457
-56.7875	-56.5746	-56.1555	-55.4406	-55.0172	-55.11	-55.6191	-56.0921	-56.9529	-58.2853	-61.3184	-63.7721	-58.0718	-55.892	-54.8689	-54.2835	-53.3707	-52.9917	-53.2505	-54.2161	-55.3701	-57.2603	-59.0778	-59.1173	-58.6945	-58.2422	-57.8722	-57.4764	-57.09	-57.3033	-57.058	-56.4578	-56.9715	-59.4401	-58.9299	-58.0304	-59.2584	-59.4185	-60.485	-67.5001	-60.8728	-59.4536	-59.4994	-60.4587	-60.361	-60.6096	-61.2666	-61.426	-60.4747	-59.7454
-56.5526	-56.7842	-56.5322	-55.6203	-54.8697	-54.6024	-54.8473	-55.5976	-56.9458	-57.7001	-59.9023	-62.8521	-56.8341	-54.3826	-52.725	-51.5357	-50.72	-50.4647	-50.7898	-51.7233	-53.2982	-55.8163	-58.2035	-57.5266	-56.8903	-56.5011	-56.2931	-55.9183	-55.3747	-55.1409	-55.1929	-55.5511	-56.7082	-60.264	-59.4648	-57.7659	-58.0175	-58.7333	-59.5038	-64.6151	-59.8683	-59.0676	-59.474	-60.8183	-62.5994	-63.0994	-63.3479	-63.487	-62.9722	-62.5846
-56.102	-56.601	-56.6159	-55.8865	-55.2331	-55.0367	-55.4331	-56.6397	-58.6394	-58.0672	-58.6246	-60.4413	-56.3112	-54.5319	-52.8816	-51.4099	-50.4489	-50.0819	-50.3305	-51.1599	-52.7715	-55.6124	-58.0339	-55.5402	-54.3407	-53.759	-53.5657	-53.4184	-53.3218	-53.5924	-54.3573	-55.1748	-56.0765	-58.8304	-58.4773	-57.5824	-58.2993	-59.738	-59.566	-61.26	-59.3407	-59.0768	-59.7263	-61.3612	-63.8176	-64.1388	-63.8184	-63.9666	-64.215	-64.4719
-57.359	-57.5739	-57.5443	-56.8703	-56.1934	-55.9356	-56.3302	-57.6961	-59.9988	-58.5693	-57.9353	-58.3121	-56.5952	-55.6853	-54.3199	-52.8603	-51.8762	-51.5109	-51.8796	-52.4417	-53.9112	-56.3478	-58.0885	-54.2385	-52.664	-51.9325	-51.7558	-51.9637	-52.5889	-53.6639	-55.1946	-56.0594	-55.9068	-56.8751	-56.9893	-57.2842	-58.7806	-60.9862	-60.5923	-60.7178	-60.0818	-59.4139	-59.4632	-60.4698	-62.295	-62.6805	-62.6852	-63.3463	-64.4473	-65.3198
-60.0422	-59.3285	-58.8709	-58.0004	-57.1263	-56.7024	-56.9129	-57.9412	-59.7659	-58.894	-58.3429	-57.9798	-57.2448	-56.6069	-55.579	-54.5553	-54.0138	-54.2097	-55.5601	-55.3203	-56.3513	-57.2078	-57.399	-53.9716	-52.5641	-51.9883	-52.0411	-52.7119	-54.1224	-55.7158	-57.1534	-57.6183	-56.5092	-56.2244	-56.2632	-56.7325	-57.98	-59.8859	-59.9752	-60.2263	-59.9481	-58.7859	-58.1594	-58.3524	-59.2569	-59.8718	-60.5084	-61.6974	-63.4363	-65.0393
-61.8408	-60.5812	-60.1895	-59.1524	-58.0405	-57.6409	-57.8796	-58.6389	-59.9026	-60.1594	-60.0817	-59.0627	-57.9639	-57.0654	-56.3125	-55.9243	-56.1469	-57.4007	-60.6052	-58.6392	-58.7074	-57.8003	-56.569	-54.3956	-53.4573	-53.2437	-53.6859	-54.9061	-57.1885	-58.9311	-59.1131	-58.9005	-57.657	-57.0883	-56.9295	-56.7914	-56.7776	-57.2754	-57.3659	-57.6634	-57.511	-56.6048	-56.1215	-56.2918	-57.0411	-57.9205	-58.6728	-59.6213	-61.1471	-63.0246
-61.4849	-61.0528	-61.9683	-60.9733	-59.3883	-58.873	-59.0636	-59.6383	-60.5741	-61.2955	-61.1592	-59.5163	-57.9313	-56.8494	-56.3278	-56.4195	-57.228	-59.2221	-63.4935	-60.2197	-59.3123	-57.7349	-56.1815	-54.9367	-54.4436	-54.59	-55.3973	-57.0357	-59.9261	-61.8555	-61.2884	-60.8574	-60.0189	-59.6656	-59.4468	-58.5633	-57.0461	-55.9211	-55.224	-54.9474	-54.7057	-54.3935	-54.5464	-55.2767	-56.4922	-57.7181	-58.2291	-58.365	-58.9231	-60.0826
-60.1513	-60.9858	-63.2868	-62.6157	-60.6506	-59.6678	-59.3018	-59.3202	-59.6898	-60.0121	-59.4571	-57.8575	-56.501	-55.7433	-55.6136	-56.0873	-57.2449	-59.2937	-62.6545	-60.2948	-59.4964	-58.2343	-56.8464	-55.9492	-55.614	-55.8539	-56.776	-58.2915	-60.8319	-62.9275	-63.2318	-63.401	-63.0164	-62.8423	-62.3876	-60.8542	-58.3849	-56.3339	-54.959	-54.1183	-53.6945	-53.6808	-54.2286	-55.3679	-56.9932	-58.5697	-59.0344	-58.6525	-58.5084	-58.8743
-59.1445	-60.5253	-63.0038	-63.1071	-61.6758	-60.4145	-59.2887	-58.5051	-58.0856	-57.764	-57.0623	-56.1335	-55.4445	-55.2907	-55.7199	-56.7193	-58.5227	-60.7584	-62.3322	-61.8912	-62.2389	-61.3982	-59.485	-58.331	-57.7836	-57.8446	-58.8091	-59.5407	-60.6013	-62.1713	-63.3683	-64.1788	-64.2745	-64.2735	-63.3922	-61.5358	-59.1991	-57.3729	-56.0204	-54.9449	-54.3164	-54.2305	-54.7574	-55.9153	-57.6394	-59.5063	-60.2941	-59.9809	-59.8569	-60.1788
-58.3378	-59.8588	-61.9819	-63.1167	-63.0583	-62.1679	-60.5719	-59.204	-58.3174	-57.7676	-57.4066	-57.2866	-56.8652	-56.8971	-57.5929	-59.0063	-61.6965	-64.5107	-64.3804	-64.8608	-66.4616	-65.7866	-62.6069	-60.9887	-60.2389	-60.2867	-61.7193	-61.4101	-60.3828	-60.6171	-61.3999	-62.1832	-62.7191	-63.0589	-62.1088	-60.4195	-58.9555	-58.0414	-57.139	-55.9675	-55.0874	-54.742	-55.0221	-55.9719	-57.5865	-59.6151	-60.8928	-61.0756	-61.3559	-62.0467
-57.047	-58.6564	-60.6348	-62.5483	-63.9635	-64.2167	-62.7795	-61.1442	-60.2116	-59.868	-60.0794	-60.6465	-59.7839	-59.2587	-59.5437	-60.7048	-63.4658	-66.2728	-65.0885	-65.5267	-67.5054	-66.8365	-63.0357	-61.3629	-60.7092	-60.9762	-62.8882	-62.0923	-59.9107	-59.2497	-59.2985	-59.7751	-60.5648	-61.3752	-60.9336	-59.1273	-58.0815	-57.6263	-56.965	-55.7643	-54.775	-54.3016	-54.4321	-55.2359	-56.7447	-58.8375	-60.6792	-61.6768	-62.1564	-62.8719
-55.8243	-57.2438	-59.0763	-61.2724	-63.6947	-65.5974	-64.7682	-62.7237	-61.5922	-61.2552	-61.6658	-62.4546	-61.1441	-60.0705	-59.7915	-60.2559	-61.9539	-63.8162	-62.918	-63.2024	-64.3455	-63.4881	-60.4708	-59.1515	-58.6767	-58.9861	-60.591	-60.289	-59.087	-59.1791	-59.2722	-59.7709	-60.8849	-62.4472	-63.1208	-59.6211	-57.6905	-56.6307	-55.6871	-54.556	-53.7515	-53.4793	-53.7977	-54.7852	-56.5043	-58.8672	-61.2188	-62.7578	-62.6212	-62.6401
-56.4578	-57.2762	-58.683	-60.6133	-63.2417	-66.2726	-65.6966	-62.9633	-61.2785	-60.4867	-60.4702	-60.8987	-59.9412	-59.2395	-59.0697	-59.1993	-59.7661	-60.5618	-60.4791	-60.7713	-60.9826	-59.7655	-57.7665	-56.742	-56.319	-56.5384	-57.6021	-58.2959	-59.141	-61.0231	-61.4913	-62.0274	-63.364	-65.5719	-67.9882	-61.8075	-58.446	-56.4757	-55.1239	-54.0684	-53.4987	-53.5151	-54.1528	-55.4905	-57.6271	-60.3659	-62.659	-63.7973	-62.6891	-61.9335
-59.3012	-59.3979	-60.2864	-61.3327	-62.9682	-65.4626	-64.5531	-61.6268	-59.6698	-58.5525	-58.1438	-58.2766	-58.2347	-58.4798	-58.8348	-59.035	-59.01	-59.141	-59.4061	-59.9115	-60.4669	-58.8386	-57.1173	-56.1932	-55.524	-55.5921	-56.3713	-57.6758	-59.7656	-62.783	-63.4881	-63.9439	-65.0735	-66.9553	-70.2433	-63.1729	-59.4581	-57.4028	-56.136	-55.1177	-54.5478	-54.6187	-55.3479	-56.7895	-59.048	-61.8089	-63.3746	-63.3887	-61.9489	-61.1107
-62.0295	-62.0105	-62.9034	-62.9187	-62.7847	-63.5084	-62.135	-59.7022	-58.0081	-57.0305	-56.7037	-56.9952	-57.8527	-58.7626	-59.0391	-59.1641	-58.952	-58.9269	-59.4329	-60.6028	-62.9938	-60.9742	-59.0894	-58.3626	-56.5739	-56.0034	-56.2154	-57.1879	-59.0325	-61.6753	-62.6686	-63.4347	-64.4024	-65.295	-67.1691	-62.1358	-59.6132	-58.4767	-57.8763	-56.8847	-56.0538	-55.8936	-56.419	-57.6322	-59.5892	-62.0321	-62.9283	-61.968	-60.7337	-60.2332
-62.4562	-62.973	-64.2404	-63.9015	-62.8159	-62.3047	-60.6651	-58.7168	-57.3829	-56.6981	-56.6583	-57.3233	-58.9595	-60.0915	-59.3928	-59.1	-58.9037	-59.1148	-60.0711	-62.101	-66.4657	-64.4907	-62.708	-62.585	-58.7345	-56.9887	-56.1855	-56.1735	-56.9423	-58.4006	-59.5183	-60.7744	-62.1352	-62.6843	-62.143	-59.6595	-58.5894	-58.4342	-58.4753	-57.6017	-56.6126	-56.2599	-56.5674	-57.49	-58.9876	-60.8983	-61.4433	-60.2018	-59.3053	-59.1978
-61.7577	-62.3361	-63.1141	-62.9086	-62.1907	-61.6358	-60.1518	-58.5941	-57.6309	-57.1724	-57.2945	-58.1815	-60.2014	-61.3451	-59.9343	-59.3258	-59.1622	-59.5631	-60.7674	-63.1575	-68.1543	-66.7996	-65.1915	-65.3677	-60.1265	-57.4878	-55.8801	-55.0679	-54.9746	-55.5434	-56.538	-58.0811	-60.3324	-61.6597	-59.1208	-57.5468	-56.9063	-56.8873	-56.9962	-56.4385	-55.8096	-55.7315	-56.0797	-56.835	-57.8486	-58.8332	-58.8857	-57.8797	-57.3695	-57.6052
-62.3918	-62.1094	-61.2613	-60.7568	-60.4186	-60.1296	-59.2584	-58.4927	-58.3723	-58.1136	-58.0134	-58.6941	-60.3263	-61.3783	-60.5255	-60.1087	-59.9157	-60.2163	-61.2582	-63.3662	-67.6455	-66.9073	-64.9782	-64.2501	-59.5711	-56.9127	-55.1657	-54.167	-53.8375	-54.1544	-55.1061	-56.8172	-59.8026	-62.1547	-58.8082	-56.9933	-56.0091	-55.603	-55.5262	-55.4363	-55.5065	-56.1215	-56.4786	-56.8577	-57.298	-57.1453	-56.4163	-55.5087	-55.1361	-55.4165
-63.5814	-62.4606	-60.2674	-59.1716	-58.7122	-58.5648	-58.4955	-58.8976	-60.187	-60.1294	-59.2185	-59.2925	-60.147	-61.0626	-61.2447	-61.1875	-60.885	-60.9623	-61.7291	-63.3337	-66.2594	-66.1226	-64.0191	-62.0422	-58.6854	-56.4272	-54.899	-54.0457	-53.7909	-54.1315	-55.0947	-56.794	-59.6645	-62.3652	-59.9284	-57.9982	-56.8713	-56.4213	-56.5523	-57.0981	-57.7091	-58.8382	-58.5164	-57.7136	-57.2664	-56.2144	-54.8984	-53.9177	-53.5279	-53.7633
-63.0322	-61.896	-59.7312	-58.5095	-57.9957	-58.0379	-58.617	-59.9964	-62.5824	-62.993	-60.7433	-60.0009	-60.0739	-60.6551	-61.2375	-61.367	-61.1422	-61.3434	-62.234	-63.7102	-65.6146	-66.1157	-64.222	-61.6871	-59.1976	-57.3363	-56.1025	-55.4916	-55.3526	-55.7189	-56.6375	-58.1408	-60.1948	-62.2861	-61.1314	-59.5396	-58.7949	-58.8364	-59.619	-60.892	-61.4852	-62.1461	-60.5769	-58.3082	-56.898	-55.4709	-54.1909	-53.4296	-53.2677	-53.7306
-61.0292	-60.3413	-58.9487	-58.0447	-57.7284	-58.0355	-59.0426	-61.0282	-64.1081	-65.4054	-61.6854	-60.1937	-59.5643	-59.5731	-59.9161	-60.1307	-60.3147	-61.0213	-62.3241	-63.8849	-65.3061	-66.078	-64.6082	-62.5055	-60.8479	-59.5637	-58.7708	-58.5167	-58.5358	-58.9712	-59.8862	-61.1261	-62.058	-62.641	-61.7228	-60.5732	-60.2988	-60.8237	-62.1107	-63.7725	-63.8878	-63.2256	-60.882	-58.244	-56.6063	-55.4626	-54.7506	-54.4961	-54.6896	-55.4213
-58.6698	-58.2982	-57.633	-57.2617	-57.4116	-58.2087	-59.8324	-62.7214	-64.915	-66.495	-62.1765	-60.4354	-59.5012	-59.1561	-59.2543	-59.5315	-60.0883	-61.1945	-62.6569	-63.7978	-64.6315	-65.2259	-64.586	-63.755	-63.2764	-62.6769	-62.13	-61.8858	-61.797	-62.1366	-62.8844	-63.603	-63.4353	-62.556	-61.2984	-60.4162	-60.3419	-60.9848	-62.3147	-63.9277	-63.834	-62.3769	-60.3109	-58.5123	-57.5674	-57.2803	-57.442	-57.7351	-58.0897	-58.7718
-56.9123	-56.6295	-56.5093	-56.7782	-57.628	-59.2283	-61.9551	-66.6349	-66.1827	-66.4948	-63.1841	-61.8847	-61.1761	-60.9573	-61.1404	-61.3617	-61.926	-63.1451	-64.5229	-64.7606	-64.7076	-64.887	-65.0235	-65.4118	-66.0192	-65.9674	-65.1655	-64.0889	-63.2084	-62.8166	-62.7729	-62.5241	-61.5969	-60.2538	-59.0779	-58.5144	-58.6367	-59.3745	-60.6957	-62.2979	-62.69	-61.769	-60.6856	-59.9547	-59.9211	-60.6008	-61.6388	-62.3688	-62.699	-63.1171
-56.7434	-56.4211	-56.6074	-57.3543	-58.7916	-61.1263	-64.9394	-71.3733	-68.2822	-66.857	-64.9655	-64.2424	-63.8511	-63.8825	-64.2143	-64.029	-64.0611	-64.9352	-66.0191	-65.5784	-64.9352	-64.8402	-65.2683	-66.1206	-67.2533	-67.7355	-66.7948	-64.7643	-62.897	-61.315	-60.017	-58.7641	-57.4888	-56.361	-55.6352	-55.4953	-55.9502	-56.9713	-58.5185	-60.4232	-61.9005	-62.4813	-62.4578	-62.2199	-62.4317	-63.4099	-64.581	-65.2723	-65.4778	-65.6688
-57.7853	-57.4089	-57.6795	-58.5557	-60.1827	-62.7692	-66.8258	-72.9182	-69.4224	-67.3313	-66.1356	-65.6209	-65.2509	-65.1728	-65.2762	-64.4903	-63.7987	-63.9821	-64.6414	-64.2201	-63.7599	-63.9203	-64.4888	-65.0938	-65.9562	-66.7042	-66.1423	-64.2122	-62.2403	-59.9273	-57.6947	-55.8793	-54.5209	-53.6074	-53.1601	-53.2541	-53.9243	-55.1881	-57.0401	-59.463	-62.3618	-64.4369	-64.8803	-64.4267	-64.1433	-64.7462	-64.8192	-64.5275	-64.2761	-64.1642
-59.1368	-58.7739	-59.0178	-59.5307	-60.8919	-63.2366	-66.7026	-70.2745	-67.8992	-66.2444	-65.4069	-64.9838	-64.4916	-63.9593	-63.5055	-62.4912	-61.6858	-61.6883	-62.5585	-62.4925	-62.2464	-62.7597	-63.401	-63.3101	-63.2394	-63.5661	-63.404	-62.486	-61.3682	-59.3691	-57.2145	-55.5929	-54.5059	-53.7374	-53.234	-53.177	-53.6912	-54.8493	-56.7087	-59.4114	-63.3977	-65.985	-66.0161	-65.2675	-64.7299	-65.3736	-63.9324	-62.0666	-61.0215	-60.4702
-60.701	-60.6115	-60.9952	-60.2464	-60.7232	-62.2309	-64.5666	-65.5851	-64.1582	-63.255	-62.9157	-62.8076	-62.418	-61.6975	-61.0403	-60.401	-60.1907	-60.7921	-62.7407	-62.7066	-61.6678	-61.7432	-61.9889	-61.1947	-60.3263	-60.079	-60.0805	-60.0934	-60.0218	-59.2284	-58.253	-57.6261	-57.2917	-56.7986	-56.0464	-55.4416	-55.2923	-55.7689	-56.9776	-59.1502	-62.9175	-64.917	-64.3658	-63.7285	-63.4417	-64.4365	-62.3231	-59.645	-58.2002	-57.5142
-62.1001	-62.8802	-63.986	-61.2629	-60.4087	-60.5028	-61.2324	-60.8895	-59.9674	-59.5954	-59.6666	-59.914	-59.9274	-59.7023	-59.6193	-59.7429	-60.2508	-61.4629	-64.1701	-63.9553	-61.6871	-60.5544	-59.9153	-58.8062	-57.8651	-57.5654	-57.792	-58.4378	-59.3431	-60.0545	-60.4906	-60.8697	-61.2887	-61.2365	-60.4626	-59.2826	-58.2689	-57.7289	-57.7732	-58.6897	-60.9043	-62.0105	-61.5997	-61.2495	-60.8768	-61.2936	-59.4586	-57.3373	-56.298	-56.0287
-62.3642	-64.0347	-65.9706	-62.4352	-60.9426	-59.9273	-59.2629	-58.3773	-57.6729	-57.4382	-57.5624	-57.9491	-58.4303	-59.0323	-59.8667	-60.7133	-61.5745	-62.7534	-64.9534	-64.8747	-62.2027	-59.9807	-58.5071	-57.3315	-56.6394	-56.5654	-57.0415	-58.0924	-59.7321	-61.4552	-62.4978	-63.0906	-63.7455	-64.2284	-64.0528	-62.9005	-61.6729	-60.5505	-59.5166	-59.2253	-59.816	-60.2986	-60.3568	-60.1446	-59.2385	-58.529	-57.1323	-55.9318	-55.5034	-55.7545
-61.3005	-62.9661	-64.9452	-62.9474	-62.1159	-60.923	-59.7889	-58.875	-58.3454	-58.073	-57.9394	-58.1374	-58.7568	-59.8098	-61.1559	-62.3704	-63.3126	-64.167	-65.4394	-65.5608	-63.1166	-60.4769	-58.6441	-57.4583	-56.9047	-56.926	-57.3197	-58.1974	-59.7549	-61.4536	-62.2946	-62.6003	-63.0873	-63.9217	-64.5572	-64.1934	-63.9141	-63.1119	-61.5067	-60.6129	-60.4558	-60.7632	-61.0673	-60.9876	-59.4983	-58.1193	-56.9578	-56.275	-56.2154	-56.7804
-59.7943	-61.0684	-62.6233	-62.5522	-62.5354	-61.6494	-60.8004	-60.3274	-60.2132	-60.0252	-59.514	-59.2415	-59.5438	-60.4764	-61.5474	-62.6019	-63.5495	-64.3582	-65.3361	-65.3292	-63.1345	-60.8138	-59.2615	-58.3829	-58.1351	-58.3261	-58.4403	-58.6809	-59.415	-60.3363	-60.8912	-60.9183	-60.8472	-61.3673	-62.1599	-62.6121	-63.5496	-63.5494	-62.1866	-61.5651	-61.7769	-62.7679	-63.1326	-63.2958	-61.112	-59.42	-58.3641	-57.9453	-58.1575	-58.9958
-58.4909	-59.7622	-61.0697	-61.5102	-61.5185	-60.9121	-60.5002	-60.4571	-60.6682	-60.6257	-59.9781	-59.4826	-59.6256	-60.7027	-60.8727	-61.0117	-61.5783	-62.3482	-63.3996	-63.2557	-61.4641	-59.9341	-59.1401	-58.9898	-59.4062	-60.0828	-60.3033	-60.4051	-60.6697	-60.8808	-61.3833	-61.0323	-59.846	-59.359	-59.4819	-59.9388	-61.079	-61.6528	-61.3641	-61.8317	-63.2428	-65.5454	-65.2636	-65.1675	-62.4548	-60.6373	-59.6649	-59.4167	-59.8252	-60.8519
-57.5683	-59.1079	-60.4614	-60.6028	-60.332	-59.975	-59.886	-59.8145	-59.7445	-59.5971	-59.1657	-59.042	-59.7044	-61.9165	-61.0484	-59.7128	-59.4571	-59.8312	-60.7132	-60.6465	-59.3936	-58.5648	-58.4238	-58.9073	-59.9043	-61.1402	-62.102	-63.1112	-63.8334	-63.5781	-63.7268	-62.6857	-60.3824	-58.909	-58.2434	-58.2032	-58.8382	-59.6105	-60.4159	-61.9579	-64.2641	-66.9627	-65.4052	-64.4265	-62.0024	-60.5396	-59.7452	-59.5397	-59.9498	-60.9278
-57.5489	-59.3088	-60.8631	-60.702	-60.3091	-60.2346	-60.4711	-60.1059	-59.3197	-58.7612	-58.4807	-58.7938	-60.1008	-63.4852	-62.1205	-59.7334	-58.9124	-59.0243	-59.8235	-59.9451	-58.8696	-58.1775	-58.1384	-58.7528	-59.9297	-61.5598	-63.4478	-65.552	-66.8643	-66.2135	-65.3993	-63.4578	-60.7461	-58.8993	-57.8878	-57.5517	-57.8545	-58.6512	-59.9005	-61.7909	-63.879	-65.3668	-63.3541	-62.0256	-60.6542	-60.1288	-59.5297	-59.0813	-59.2785	-60.0887
-58.5709	-60.2098	-61.7096	-61.3679	-60.9216	-60.9758	-61.4066	-60.8373	-59.5125	-58.5795	-58.2321	-58.6352	-60.0965	-63.512	-62.4596	-59.9819	-59.0992	-59.2394	-60.1231	-60.4089	-59.3647	-58.648	-58.5816	-59.2158	-60.3594	-62.1343	-64.4573	-66.7433	-67.9666	-67.3329	-65.806	-63.1833	-60.5934	-58.8161	-57.8243	-57.5068	-57.7886	-58.5435	-59.6937	-61.2759	-62.4035	-62.3513	-60.8845	-60.0961	-59.9515	-60.6649	-60.1006	-59.014	-58.7484	-59.2511
-60.0055	-60.97	-61.862	-61.58	-61.3062	-61.4842	-62.0081	-61.4937	-59.8991	-58.7232	-58.1656	-58.3487	-59.4671	-61.9714	-61.4027	-59.3514	-58.538	-58.6014	-59.3274	-59.7728	-59.2902	-58.9895	-59.3465	-60.4145	-61.2638	-62.559	-64.432	-66.0015	-66.6489	-66.3118	-64.8582	-62.3215	-60.2332	-58.9145	-58.3732	-58.525	-59.1396	-59.9541	-60.9042	-62.0538	-61.9331	-60.7178	-59.5383	-59.1047	-59.5205	-60.8493	-60.2092	-58.65	-58.0055	-58.1782
-61.3956	-61.5727	-61.7744	-61.7829	-62.0579	-62.7986	-63.954	-63.9433	-61.6525	-60.0072	-58.9654	-58.6115	-58.9297	-59.9113	-59.4448	-58.093	-57.5527	-57.675	-58.3926	-59.3661	-59.8286	-59.8275	-60.641	-62.2558	-62.1758	-62.0455	-62.5979	-63.0701	-63.1135	-62.8424	-61.8932	-60.3559	-59.3708	-59.1364	-59.7288	-61.0316	-62.3021	-63.2645	-64.2083	-65.3449	-63.9383	-61.5098	-59.8041	-58.9085	-58.8668	-59.6591	-59.0828	-57.8207	-57.2782	-57.4116
-62.1154	-61.9295	-61.9399	-62.3552	-63.3079	-64.8883	-67.2827	-68.3655	-64.9814	-62.9024	-61.5238	-60.8944	-60.4925	-59.5848	-58.7392	-57.9269	-57.7444	-58.1726	-59.2933	-61.1846	-62.3903	-61.8283	-62.3667	-63.8232	-62.5777	-60.8832	-59.9941	-59.4469	-59.026	-58.7102	-58.3709	-58.1246	-58.4746	-59.5933	-61.6581	-64.2831	-65.8381	-66.4696	-67.1739	-68.2908	-66.1946	-63.1222	-61.1037	-59.7494	-59.1839	-59.3613	-59.1195	-58.3883	-58.0353	-58.199
-62.1555	-61.8108	-61.8747	-62.5259	-63.8287	-65.871	-69.0907	-71.2996	-67.9808	-66.3452	-65.4432	-65.4268	-64.9186	-62.1316	-60.5045	-59.5879	-59.3781	-59.8656	-61.191	-63.5806	-65.035	-63.8162	-63.6954	-64.3388	-62.5089	-60.0788	-58.4153	-57.3188	-56.6911	-56.4847	-56.6871	-57.3546	-58.6332	-60.7385	-64.0307	-67.0625	-67.9047	-67.6254	-67.5705	-68.1296	-66.4443	-64.1516	-63.056	-61.755	-61.13	-61.3313	-61.5048	-60.8921	-60.459	-60.5397
-62.6513	-61.8245	-61.5888	-61.9954	-63.0793	-64.9093	-67.8209	-70.3217	-68.8875	-68.5463	-68.7009	-69.5174	-68.8743	-64.979	-62.726	-61.4692	-61.0111	-61.2974	-62.4111	-64.4522	-65.7412	-64.8286	-64.5603	-64.7171	-62.8447	-60.2536	-58.4352	-57.2932	-56.7742	-56.8588	-57.519	-58.6756	-60.264	-62.6919	-66.6962	-68.847	-68.3444	-67.4345	-66.9463	-67.39	-66.8182	-65.602	-65.917	-64.3248	-63.2334	-63.2098	-63.3405	-62.5838	-62.0643	-62.1264
-63.6295	-62.1396	-61.3493	-61.2396	-61.8076	-63.0654	-65.0959	-67.1864	-67.7585	-68.5512	-69.6107	-70.5778	-69.0699	-65.4208	-63.2507	-62.0436	-61.6105	-61.884	-62.8521	-64.3604	-65.3352	-65.03	-64.8022	-64.7634	-63.0299	-60.6459	-59.1278	-58.3543	-58.2728	-58.8695	-60.0388	-61.4607	-62.7329	-64.6077	-68.2574	-69.138	-67.838	-67.1293	-67.0606	-68.4301	-68.7737	-67.2923	-67.8869	-65.5083	-63.4773	-62.6024	-62.1494	-61.3337	-60.8832	-60.9405
-64.1123	-62.3523	-61.3478	-61.0358	-61.3568	-62.219	-63.6157	-65.2596	-66.695	-67.5732	-68.6207	-69.0846	-66.7729	-64.0819	-62.4762	-61.6766	-61.5748	-62.1195	-63.2306	-64.5575	-65.1848	-64.8848	-64.3053	-63.7587	-62.2895	-60.6178	-59.7501	-59.5771	-60.0732	-61.2166	-62.7998	-64.2431	-64.8247	-65.5261	-67.5861	-67.7278	-66.7899	-66.6626	-67.0412	-68.9595	-69.3571	-66.8641	-66.4814	-63.9614	-61.7549	-60.4543	-59.692	-59.1002	-58.8472	-58.8741
-63.8927	-62.5862	-62.0536	-62.2025	-62.8793	-63.795	-65.0783	-66.4853	-67.82	-67.4941	-67.1291	-66.6168	-64.4248	-62.695	-61.7703	-61.5375	-61.9592	-62.962	-64.3949	-65.8892	-66.3105	-65.8048	-64.9114	-63.785	-62.5176	-61.504	-61.1142	-61.2881	-62.0448	-63.355	-64.9476	-66.1102	-66.1295	-65.9526	-66.5177	-66.5279	-66.2859	-66.3524	-66.4119	-67.413	-67.1511	-64.587	-63.4136	-61.6251	-60.2199	-59.4303	-59.1313	-59.1787	-59.3706	-59.5143
-63.4876	-63.1892	-63.619	-64.6686	-65.9445	-66.9123	-68.191	-69.2525	-69.6888	-67.7932	-65.8088	-64.4652	-62.9729	-62.0681	-61.8534	-62.3169	-63.4363	-64.9129	-66.329	-67.8339	-68.333	-68.1675	-67.5303	-66.1611	-64.9331	-64.1315	-63.7874	-63.8159	-64.3278	-65.3393	-66.5895	-67.3384	-67.0333	-66.5537	-66.6154	-66.9069	-66.9506	-66.8512	-66.4186	-66.2778	-65.4409	-63.5364	-62.264	-61.2228	-60.6753	-60.6695	-61.1599	-62.081	-62.8921	-63.3505
-63.7341	-64.2519	-65.4422	-67.1194	-68.3567	-68.6438	-69.2829	-69.5331	-68.7298	-66.3236	-64.1657	-62.9704	-62.491	-62.24	-62.6823	-63.8928	-65.7631	-67.4563	-67.9098	-68.5039	-68.8261	-69.1427	-68.9995	-67.8488	-66.8492	-66.2388	-65.887	-65.5935	-65.6169	-66.1122	-66.9293	-67.3919	-67.0328	-66.6548	-66.9613	-68.06	-67.7662	-67.3417	-66.873	-66.4921	-65.6072	-64.2552	-63.1597	-62.5105	-62.432	-62.9598	-64.1078	-65.86	-67.0187	-67.5214
-65.0468	-65.687	-67.0382	-68.565	-68.4516	-67.4563	-66.9189	-66.2922	-65.0112	-63.3859	-62.3334	-62.1944	-63.4034	-63.2337	-63.8178	-65.3989	-67.6099	-69.059	-68.0879	-67.1077	-66.5227	-66.4866	-66.3512	-65.6424	-65.1292	-64.93	-64.8318	-64.5649	-64.4559	-64.7701	-65.4811	-66.0091	-66.0175	-66.0209	-66.9323	-69.3441	-68.0479	-66.9109	-66.383	-66.0965	-65.4782	-64.6628	-63.9981	-63.6937	-63.9222	-64.8227	-66.5041	-68.9941	-69.9854	-69.8178
-66.6684	-67.209	-68.517	-69.3727	-66.9214	-64.8381	-63.4726	-62.5066	-61.6439	-61.1355	-61.3155	-62.4427	-65.9489	-64.9855	-64.8496	-66.0213	-67.6752	-68.3502	-66.5352	-64.4665	-62.9275	-62.0622	-61.5149	-61.0364	-60.8616	-61.0148	-61.3394	-61.6567	-62.2232	-63.2498	-64.6988	-65.7974	-66.2874	-65.9728	-66.8413	-69.7241	-67.547	-65.75	-64.9906	-64.7376	-64.5655	-64.4892	-64.4959	-64.4881	-64.7611	-65.6963	-67.4762	-70.1671	-70.874	-70.2267
-67.3272	-68.2306	-69.2791	-69.2695	-65.2223	-62.7518	-61.2508	-60.4375	-60.1704	-60.2453	-60.9597	-62.7119	-67.481	-65.9283	-65.1785	-65.7302	-66.3454	-66.0381	-64.1089	-61.8864	-60.127	-58.9727	-58.2796	-57.8894	-57.814	-58.1207	-58.7988	-59.8311	-61.3959	-63.6193	-66.4424	-68.3782	-69.1427	-67.1932	-66.6772	-68.0878	-65.9911	-64.3894	-63.7877	-63.8372	-64.3174	-65.0464	-65.5757	-65.4044	-65.0791	-65.331	-66.3442	-68.1822	-68.7779	-68.662
-66.9002	-68.6056	-68.6319	-67.4272	-63.7428	-61.7033	-60.6186	-60.2768	-60.6866	-60.5366	-60.6896	-61.8763	-65.455	-64.5259	-64.2336	-64.7165	-64.7067	-63.8461	-62.3307	-60.5711	-59.2537	-58.5292	-58.1812	-57.9503	-57.8092	-58.0155	-58.7054	-59.9823	-62.0175	-65.0057	-69.0396	-71.1026	-71.7647	-68.4556	-66.5982	-66.1896	-64.5751	-63.587	-63.4097	-63.9005	-64.9458	-66.1963	-66.7314	-66.0048	-64.8818	-64.2446	-64.1393	-64.6382	-64.978	-65.4232
-66.2892	-68.8418	-67.8106	-65.3754	-62.9107	-61.6728	-61.2706	-61.6372	-63.0466	-62.1831	-61.071	-61.0825	-62.4828	-62.4548	-62.9019	-63.5454	-63.5277	-62.9045	-62.5004	-61.1714	-60.1448	-59.8673	-59.8761	-59.7306	-59.376	-59.2882	-59.6995	-60.7753	-62.7172	-65.8775	-70.5841	-71.4563	-71.5446	-68.8095	-67.3028	-66.5772	-64.7977	-63.8619	-63.7147	-64.2551	-65.3618	-66.5819	-66.7414	-65.7349	-64.5753	-63.8221	-62.9965	-62.4169	-62.1881	-62.4691
-65.9682	-69.1735	-68.0158	-64.778	-63.0922	-62.4491	-62.541	-63.3236	-65.2955	-64.0328	-62.2103	-61.63	-61.9698	-62.518	-63.403	-63.9431	-64.0325	-63.7787	-64.7455	-63.0868	-61.3953	-60.8315	-60.6681	-60.3513	-59.8388	-59.6126	-59.8924	-60.838	-62.6391	-65.6799	-70.3841	-70.2811	-70.1423	-69.113	-69.1602	-69.2634	-66.4301	-64.7966	-64.1052	-64.1863	-64.8543	-65.6349	-65.5315	-64.8591	-64.5054	-64.5006	-63.456	-62.2373	-61.5203	-61.5483
-65.4292	-68.6018	-67.9061	-64.7731	-63.6651	-63.4955	-63.8002	-64.3307	-65.6348	-64.8128	-63.4037	-63.0894	-63.6285	-64.8714	-66.3454	-66.8054	-66.9015	-65.6786	-66.7325	-64.27	-61.6291	-60.4261	-59.7933	-59.0694	-58.5547	-58.448	-58.8655	-59.9066	-61.678	-64.2991	-68.0936	-68.4886	-68.8312	-68.8751	-69.8636	-70.5117	-66.9958	-64.8903	-63.816	-63.5736	-63.912	-64.3128	-64.0853	-63.7414	-63.9925	-64.6008	-63.6937	-62.4844	-61.9225	-62.4432
-64.1795	-66.0962	-65.7752	-63.9019	-63.6636	-64.144	-64.7218	-64.9428	-65.3802	-65.818	-64.7254	-64.4093	-65.1516	-66.7654	-68.7505	-69.6747	-70.2264	-66.6073	-66.0617	-63.4484	-61.0419	-60.1058	-59.5761	-58.1377	-57.5581	-57.5537	-58.1143	-59.3029	-61.2115	-63.0352	-65.4048	-66.1176	-66.4172	-66.2659	-66.7761	-67.0864	-64.471	-63.0209	-62.4609	-62.6642	-63.3071	-63.6624	-63.2296	-62.7009	-62.7123	-63.0802	-62.4435	-61.7471	-61.7748	-63.0748
-63.2988	-63.5385	-63.159	-62.471	-62.81	-63.7002	-64.5282	-64.9158	-65.4801	-67.8734	-66.1793	-64.9469	-65.2585	-66.0009	-67.5185	-68.8933	-70.1047	-65.1961	-63.4606	-61.6901	-60.6655	-61.175	-61.5994	-59.1242	-58.3356	-58.3558	-59.0643	-60.5901	-63.3495	-63.5393	-64.532	-64.0213	-63.1831	-62.2577	-61.8552	-61.6485	-60.5963	-60.3401	-60.7741	-61.8724	-63.1582	-63.5117	-62.945	-62.2561	-61.9068	-61.735	-61.1141	-60.5861	-60.7085	-61.8915
-63.3846	-62.608	-61.8977	-61.4934	-61.8067	-62.5753	-63.2677	-63.8461	-64.8939	-68.5916	-66.5298	-64.8168	-65.3527	-63.9489	-63.9594	-64.6985	-65.6115	-62.0433	-60.6998	-59.9876	-60.1479	-61.8522	-63.1526	-60.3111	-59.6042	-59.8426	-60.8915	-63.0866	-67.619	-65.1765	-65.5225	-63.2837	-61.0107	-59.4542	-58.5668	-58.1958	-58.1198	-58.7218	-59.8802	-61.66	-63.3962	-63.4842	-62.9777	-62.5504	-62.281	-61.8381	-60.8744	-59.868	-59.4199	-59.7232
-63.0446	-62.1584	-61.501	-61.356	-61.896	-62.5625	-62.667	-62.8159	-63.5233	-66.3477	-65.0877	-64.4658	-66.9813	-63.0162	-61.4645	-61.0841	-61.1785	-59.7865	-59.2598	-58.8282	-58.9896	-60.2975	-61.4278	-59.6305	-59.5546	-60.1372	-61.3251	-63.8282	-69.3476	-65.418	-66.62	-63.4502	-60.2111	-58.3837	-57.4095	-57.1262	-57.5101	-58.6777	-60.04	-61.7147	-63.3606	-63.2246	-62.9768	-62.9534	-62.8085	-62.0945	-60.6876	-59.172	-58.1902	-57.8104
-61.6636	-61.2284	-61.2216	-61.9358	-63.5544	-64.5026	-63.5396	-62.8031	-62.5912	-63.5342	-63.1708	-63.7597	-67.8382	-62.7712	-60.6603	-59.8574	-59.7697	-59.8729	-59.8423	-59.0186	-58.5246	-58.5324	-58.9038	-58.4656	-59.2492	-59.7784	-59.9635	-61.5215	-65.5146	-62.8804	-65.3641	-62.4866	-59.3538	-57.8257	-57.0736	-57.0569	-57.8595	-59.6132	-60.7241	-61.2979	-62.1729	-62.1486	-62.385	-62.6942	-62.4284	-61.2925	-59.6628	-58.1309	-57.1827	-56.6551
-60.0398	-60.0085	-60.6571	-62.2587	-65.2365	-66.5286	-64.1702	-62.8281	-62.2131	-62.2337	-61.9467	-62.4251	-65.4377	-61.8918	-60.3104	-59.5733	-59.701	-60.536	-60.9053	-60.2366	-59.8795	-58.8127	-58.7274	-59.0967	-60.8488	-60.9169	-58.9315	-58.639	-59.8746	-58.9621	-61.1229	-59.4991	-57.7665	-57.2107	-56.7345	-56.8528	-57.8627	-59.8642	-60.6017	-60.1565	-60.3268	-60.6671	-61.5234	-61.9418	-61.3357	-59.9895	-58.5616	-57.511	-57.2676	-56.7518
-58.1127	-58.0756	-58.7764	-60.4773	-63.8601	-65.1912	-62.2539	-61.1694	-61.1356	-61.5464	-61.0432	-60.8617	-61.9931	-60.9112	-59.9681	-58.9486	-58.9012	-59.7161	-60.472	-61.0884	-62.0896	-60.0983	-59.7695	-60.4114	-62.7536	-62.4773	-58.8525	-57.0482	-56.3561	-55.809	-56.6664	-56.2982	-56.2456	-56.8129	-56.1717	-55.8447	-56.4435	-57.9143	-58.4936	-58.244	-58.694	-59.8073	-61.4987	-61.716	-60.4606	-59.0984	-58.0945	-57.7309	-58.6275	-57.8534
-55.5968	-55.2008	-55.3568	-56.3279	-58.7479	-59.7747	-57.757	-57.5577	-58.4613	-59.6562	-59.1738	-58.7486	-59.15	-59.6161	-58.955	-57.4899	-57.0408	-57.5089	-58.506	-60.4289	-62.7138	-60.0037	-59.3707	-59.8417	-61.8098	-61.5228	-58.0814	-55.8245	-54.4136	-53.6522	-53.6822	-53.8969	-54.7491	-55.953	-54.9515	-54.0488	-54.09	-54.895	-55.6154	-56.2962	-57.675	-59.7884	-62.2655	-62.1451	-60.1611	-58.6455	-57.8118	-57.8265	-59.467	-58.2486
-53.1257	-52.3029	-51.8078	-51.9134	-53.0141	-53.6303	-52.8985	-53.4018	-54.7824	-56.3267	-56.0968	-55.8461	-56.2678	-57.2234	-56.7404	-55.2706	-54.6924	-54.9413	-55.9312	-58.1786	-60.6881	-58.0348	-57.295	-57.5189	-58.7361	-58.6104	-56.2798	-54.2561	-52.7558	-51.8486	-51.5566	-51.809	-52.762	-54.0008	-53.0092	-52.075	-52.0205	-52.6556	-53.6779	-55.1353	-57.2851	-60.0711	-62.776	-62.3516	-59.9914	-58.2412	-57.2347	-57.0783	-58.4817	-56.9606
[truncated: 350 more columns]

## Sheet: Fig. 3e (ICH (-) WES (- +))
B_015 at 40s wnd start	B_015 at 40.1s wnd start	B_015 at 40.2s wnd start	B_015 at 40.3s wnd start	B_015 at 40.4s wnd start	B_015 at 40.5s wnd start	B_015 at 40.6s wnd start	B_015 at 40.7s wnd start	B_015 at 40.8s wnd start	B_015 at 40.9s wnd start	B_015 at 41s wnd start	B_015 at 41.1s wnd start	B_015 at 41.2s wnd start	B_015 at 41.3s wnd start	B_015 at 41.4s wnd start	B_015 at 41.5s wnd start	B_015 at 41.6s wnd start	B_015 at 41.7s wnd start	B_015 at 41.8s wnd start	B_015 at 41.9s wnd start	B_015 at 42s wnd start	B_015 at 42.1s wnd start	B_015 at 42.2s wnd start	B_015 at 42.3s wnd start	B_015 at 42.4s wnd start	B_015 at 42.5s wnd start	B_015 at 42.6s wnd start	B_015 at 42.7s wnd start	B_015 at 42.8s wnd start	B_015 at 42.9s wnd start	B_015 at 43s wnd start	B_015 at 43.1s wnd start	B_015 at 43.2s wnd start	B_015 at 43.3s wnd start	B_015 at 43.4s wnd start	B_015 at 43.5s wnd start	B_015 at 43.6s wnd start	B_015 at 43.7s wnd start	B_015 at 43.8s wnd start	B_015 at 43.9s wnd start	B_015 at 44s wnd start	B_015 at 44.1s wnd start	B_015 at 44.2s wnd start	B_015 at 44.3s wnd start	B_015 at 44.4s wnd start	B_015 at 44.5s wnd start	B_015 at 44.6s wnd start	B_015 at 44.7s wnd start	B_015 at 44.8s wnd start	B_015 at 44.9s wnd start
-31.6841	-30.496	-29.5744	-29.4427	-30.8275	-48.6048	-28.9083	-25.4875	-23.6667	-22.7674	-22.5232	-22.6929	-23.097	-23.7377	-24.5893	-25.4238	-26.0411	-26.6632	-27.8041	-29.8143	-33.0426	-40.1399	-37.5824	-35.3354	-37.1219	-34.7311	-31.5195	-30.4168	-30.6528	-32.1691	-36.0645	-39.4447	-34.4572	-34.6221	-41.4779	-30.7003	-27.5324	-26.6864	-25.2425	-23.4397	-22.8515	-22.979	-23.6986	-24.9815	-26.8987	-29.6443	-33.1758	-35.0581	-35.0912	-35.711
-31.0486	-30.1424	-29.1076	-28.5158	-28.7677	-37.9172	-26.8105	-24.7824	-23.8799	-23.736	-24.1515	-24.7965	-25.3274	-25.813	-26.4381	-27.0025	-27.1166	-26.9774	-27.2877	-28.3775	-30.43	-34.6735	-33.8266	-33.5386	-36.5688	-34.5741	-30.6137	-28.6295	-27.8265	-28.0555	-29.8327	-31.5124	-28.7682	-28.897	-32.7214	-27.1503	-26.148	-27.5429	-26.7094	-24.407	-23.6802	-23.7489	-24.4576	-25.8054	-27.7807	-30.5479	-34.3223	-36.6068	-35.6315	-35.5794
-30.031	-29.5505	-28.8498	-28.3906	-28.1205	-30.7997	-26.2835	-25.3359	-25.1569	-25.6182	-26.5896	-27.6603	-28.2152	-28.295	-28.3767	-28.4697	-28.1486	-27.5277	-27.3423	-27.8913	-29.2368	-31.0488	-31.0748	-31.8104	-34.8652	-33.6979	-29.4932	-26.9944	-25.5211	-24.8319	-25.0301	-25.3842	-24.2486	-24.2805	-25.8411	-24.3554	-25.0844	-28.0989	-28.0028	-25.9615	-25.2954	-25.4648	-26.3434	-27.9031	-29.7224	-31.896	-35.398	-38.3988	-36.1382	-35.3988
-29.7985	-29.4934	-29.2746	-29.3054	-29.1614	-29.1707	-27.6483	-27.183	-27.2559	-27.8168	-28.8435	-30.0115	-30.5573	-30.3119	-29.7907	-29.3092	-28.7541	-28.2033	-28.1332	-28.7869	-30.225	-30.556	-30.213	-30.657	-32.6602	-32.1962	-28.5775	-26.4209	-25.2081	-24.4376	-24.1892	-24.0238	-23.4224	-23.1685	-23.553	-23.6928	-24.847	-27.6891	-28.4688	-28.5355	-27.9783	-28.2267	-29.3955	-31.3143	-32.7319	-33.5502	-35.8755	-38.7938	-35.6998	-34.4773
-31.8919	-30.9333	-30.5475	-30.5808	-30.5604	-30.2691	-29.7211	-29.5892	-29.7489	-30.0102	-30.5372	-31.3254	-31.8032	-31.5929	-30.8763	-30.1018	-29.5515	-29.3263	-29.4776	-30.1361	-31.5128	-31.019	-29.9236	-29.5324	-30.2278	-30.0499	-28.0322	-27.2275	-27.3291	-26.866	-26.7222	-26.4919	-25.825	-25.2557	-25.1981	-25.4366	-26.1348	-27.9196	-29.4941	-32.6121	-31.4867	-31.2407	-32.3551	-34.3092	-35.2048	-34.7062	-35.3852	-36.9312	-34.3989	-33.1469
-35.7195	-33.6271	-32.5301	-32.0763	-31.966	-32.145	-31.9302	-32.1664	-32.4794	-32.3157	-32.0606	-32.1334	-32.3244	-32.2667	-31.8421	-31.3797	-31.2555	-31.5271	-31.682	-31.6349	-31.944	-30.9274	-29.6671	-28.684	-28.4701	-28.4241	-28.1266	-28.8749	-30.5752	-29.8793	-29.4572	-29.146	-28.549	-28.1217	-28.416	-28.6338	-28.5206	-29.3765	-31.0616	-35.602	-33.8365	-33.0672	-33.9175	-35.5272	-36.0786	-35.3095	-35.0997	-35.4018	-34.1282	-33.067
-38.7036	-36.1753	-34.7467	-34.0864	-34.1297	-35.5241	-34.615	-34.6339	-34.86	-34.3769	-33.601	-33.1166	-32.9584	-32.9288	-32.9613	-33.1992	-33.8624	-34.9373	-35.1639	-34.1885	-33.2653	-32.0827	-31.3956	-29.6716	-28.5927	-28.288	-28.5627	-29.839	-32.1181	-30.9601	-30.2086	-30.0407	-30.1168	-30.277	-31.5758	-31.9172	-30.5589	-30.4285	-31.3231	-34.6184	-33.4286	-33.1906	-34.342	-36.0009	-36.5786	-36.2189	-35.9883	-35.9158	-35.3521	-34.3536
-39.3764	-37.4233	-36.3899	-36.1166	-36.8266	-40.427	-37.7506	-36.8843	-36.8094	-36.4619	-35.9408	-35.485	-35.1714	-34.8798	-35.0056	-35.5662	-36.6647	-38.3522	-38.712	-37.0738	-35.7128	-34.9317	-35.4275	-32.4864	-30.1856	-29.0946	-28.8256	-29.4708	-31.0161	-30.2249	-29.9951	-30.6261	-32.1017	-32.1728	-33.7425	-33.896	-31.5606	-30.642	-30.6544	-31.9998	-31.9234	-32.6501	-34.3881	-36.4253	-37.2567	-37.2832	-37.2875	-37.2651	-36.6084	-35.4482
-38.9128	-37.6536	-37.2396	-37.3314	-38.4847	-43.4703	-39.8229	-38.6092	-38.7031	-39.092	-39.4891	-39.7335	-39.586	-38.4762	-38.11	-38.2685	-38.9389	-40.1697	-40.2152	-38.2478	-37.0033	-36.7515	-38.1186	-34.5973	-31.6977	-30.1395	-29.3791	-29.388	-30.1408	-30.3628	-31.2678	-33.1366	-36.4688	-35.0655	-35.1722	-34.6071	-32.4104	-31.3992	-31.1302	-31.5132	-31.9475	-33.0191	-34.7926	-36.7191	-37.7067	-37.9684	-38.2304	-38.4503	-37.3175	-35.8033
-39.1865	-38.2441	-38.443	-38.0533	-38.3475	-41.8366	-39.2337	-38.7113	-39.4425	-40.6973	-42.1253	-43.6966	-44.253	-42.0868	-41.2416	-40.977	-40.9026	-40.6684	-39.7321	-37.6989	-36.5295	-36.2753	-37.2839	-34.7692	-32.7688	-31.6517	-31.0401	-31.0066	-31.6091	-32.6337	-34.4804	-37.2245	-41.6512	-39.0397	-37.4565	-36.2819	-34.8868	-34.3089	-34.2798	-34.4566	-34.7188	-35.3712	-36.447	-37.6032	-38.3073	-38.3367	-38.4077	-38.6313	-37.1951	-35.5439
-40.2614	-39.6784	-40.8392	-39.301	-37.7621	-38.3702	-37.0882	-37.1016	-38.0192	-39.5048	-41.4053	-44.0708	-45.5404	-43.3309	-42.8557	-42.9558	-42.8387	-41.6862	-39.8059	-37.6491	-36.3259	-35.7585	-36.0133	-35.1433	-34.6439	-34.281	-33.9639	-33.9952	-34.5931	-35.9028	-38.2945	-40.8421	-44.1586	-42.1436	-40.4607	-39.5426	-39.1116	-39.307	-39.8444	-40.0809	-39.8613	-39.4486	-39.1075	-39.0463	-38.9312	-38.29	-37.7227	-37.5338	-36.3033	-35.0778
-40.436	-40.2917	-42.1398	-39.9312	-37.2754	-36.2274	-35.4138	-35.3334	-35.8126	-36.803	-38.3384	-40.8266	-42.6593	-41.9228	-42.5841	-43.6687	-44.4187	-43.8666	-41.7192	-39.2578	-37.6249	-36.6994	-36.4971	-36.4942	-36.7935	-36.8161	-36.6453	-36.697	-37.2787	-38.6745	-41.5644	-43.1341	-43.8411	-42.9484	-42.2655	-42.2728	-42.9249	-44.1388	-45.1345	-45.4395	-44.983	-43.4044	-41.4357	-40.1982	-39.2546	-38.2594	-37.5698	-37.3181	-36.5944	-35.8619
-38.9832	-38.7872	-40.0431	-38.3238	-36.3171	-35.4623	-35.1348	-35.0697	-35.1146	-35.4583	-36.3009	-37.9078	-39.5556	-40.2807	-41.7127	-43.4912	-45.1838	-45.7408	-43.749	-41.1807	-39.3271	-37.7432	-36.9811	-36.786	-36.9447	-36.9815	-37.0077	-37.3097	-38.1144	-39.6626	-42.7839	-43.4909	-42.4015	-41.9116	-42.018	-42.8317	-44.3734	-46.4814	-47.2334	-47.1527	-46.7118	-44.6904	-42.1173	-40.6217	-39.6827	-38.9298	-38.8743	-39.2114	-38.9014	-38.2202
-37.4718	-36.9533	-37.1171	-36.3402	-35.7293	-35.8546	-36.3121	-36.586	-36.4695	-36.4203	-36.8161	-37.8501	-39.1968	-40.1325	-41.1886	-42.6014	-44.2529	-45.1259	-43.5888	-41.8438	-40.6074	-37.8792	-36.4359	-35.6796	-35.387	-35.3292	-35.5705	-36.2235	-37.375	-39.0943	-41.7821	-42.0812	-41.0867	-40.3549	-40.5877	-41.5465	-43.2665	-45.567	-45.7106	-45.04	-44.5222	-42.9832	-41.3105	-40.7791	-40.7958	-39.932	-40.1982	-40.8993	-40.7349	-40.0016
-38.4026	-37.6441	-36.9758	-36.5321	-36.5579	-37.1656	-38.0292	-38.5491	-38.461	-38.3194	-38.5546	-39.3264	-40.3202	-40.7423	-40.8083	-41.0474	-41.7214	-42.2096	-41.5789	-41.6328	-42.1481	-38.0102	-36.162	-35.1562	-34.6478	-34.5231	-34.8528	-35.7134	-37.1459	-39.1258	-41.438	-41.7268	-42.2172	-39.9509	-39.5558	-39.926	-40.9812	-42.5829	-42.6091	-42.139	-41.7815	-41.0472	-40.7204	-41.6002	-42.8337	-40.7838	-40.4282	-40.6103	-40.2118	-39.6342
-42.2059	-41.208	-39.5805	-38.7022	-38.4581	-38.8193	-39.5135	-40.0273	-40.0574	-39.9561	-40.0594	-40.518	-41.1192	-41.3987	-40.8092	-39.7781	-39.3687	-39.3484	-39.4497	-40.8625	-42.8579	-38.423	-36.9163	-36.2884	-35.8981	-35.674	-35.889	-36.7093	-38.1378	-40.2776	-42.6901	-43.6143	-46.5975	-41.3737	-39.8708	-39.3706	-39.5644	-40.2829	-40.6634	-41.0455	-41.0581	-40.6106	-40.7889	-42.2925	-44.1292	-41.3344	-40.7611	-40.3278	-39.2026	-38.5439
-45.873	-44.8188	-42.1393	-40.684	-40.0316	-40.0569	-40.5066	-40.9833	-41.1812	-41.2303	-41.3627	-41.6651	-42.1056	-42.9103	-42.1033	-39.836	-38.4858	-37.8487	-37.8411	-39.0439	-40.8865	-38.2157	-37.8624	-38.1194	-38.0383	-37.6678	-37.6909	-38.4766	-39.3803	-41.199	-43.548	-45.3173	-49.9695	-42.9814	-40.7519	-39.7077	-39.5688	-39.5942	-40.0363	-40.8097	-40.884	-40.2318	-40.1274	-41.1977	-42.7904	-41.3236	-42.2281	-42.1301	-40.2334	-39.188
-45.8455	-45.0057	-42.0578	-40.5317	-39.8617	-39.867	-40.3329	-40.9584	-41.5351	-42.1465	-42.9263	-43.5574	-43.9216	-45.0181	-44.0851	-41.0829	-39.1293	-37.9381	-37.4401	-37.6682	-38.4461	-37.8079	-38.4569	-39.2747	-39.4129	-39.1243	-39.3647	-41.0285	-40.6045	-41.539	-43.2318	-44.9088	-48.3157	-42.846	-40.8937	-40.0307	-40.6525	-39.6025	-39.263	-39.4832	-39.2306	-38.5257	-38.2719	-38.861	-40.1027	-40.7181	-43.4553	-44.4882	-43.0833	-42.2836
-42.4196	-41.8134	-39.8262	-38.9023	-38.6087	-38.8516	-39.5096	-40.3953	-41.4717	-42.8718	-44.6455	-45.7908	-45.8283	-46.4181	-45.4728	-42.9295	-41.1808	-40.0069	-39.5157	-39.0891	-38.9624	-39.0816	-40.0718	-40.345	-40.158	-40.101	-40.9512	-44.55	-41.8424	-41.3679	-41.9252	-42.6468	-43.6909	-41.0735	-40.1407	-40.225	-42.915	-40.4081	-38.9246	-38.2674	-37.43	-36.6867	-36.4602	-36.8921	-37.9773	-39.5623	-42.705	-44.8415	-45.6066	-46.5727
-39.5264	-39.2147	-38.6392	-38.5381	-38.6007	-39.0111	-39.7421	-40.6481	-41.8068	-43.3164	-45.352	-46.6299	-46.5333	-46.7918	-46.1696	-44.7521	-43.8599	-43.4061	-43.7497	-43.2232	-42.5873	-42.8325	-44.1693	-42.9982	-41.5981	-41.1544	-41.9809	-46.4192	-42.0406	-40.3918	-39.9301	-39.7755	-39.5921	-38.764	-38.7825	-39.8307	-44.1844	-41.2875	-39.6426	-38.7354	-37.3364	-36.2915	-35.8939	-36.1059	-36.9493	-38.4701	-41.0286	-43.7557	-46.6643	-50.1969
-38.9919	-39.1644	-39.6587	-40.127	-40.1635	-40.3974	-40.9159	-41.5675	-42.4223	-42.8729	-43.9179	-44.6578	-44.7619	-45.2483	-45.1591	-44.7439	-44.8087	-45.331	-46.7285	-46.6014	-46.0468	-46.6117	-48.571	-46.0317	-43.1574	-41.6986	-41.5241	-44.2421	-40.6315	-39.1257	-38.5608	-38.1086	-37.47	-37.0261	-37.195	-38.244	-41.8666	-40.3141	-39.7968	-39.4696	-38.1615	-37.166	-36.8015	-36.7725	-37.3131	-38.4972	-40.4934	-43.3574	-46.9423	-51.1672
-39.2293	-39.6292	-40.4922	-41.1116	-40.9926	-41.0403	-41.4609	-42.2209	-43.4767	-41.8514	-41.3668	-41.1581	-41.149	-41.6173	-41.8897	-42.1747	-42.9265	-44.0825	-45.8506	-46.3143	-46.3923	-47.4436	-49.8758	-46.7766	-43.2265	-41.1218	-40.0944	-40.6528	-39.083	-38.7006	-38.9244	-38.7387	-37.7191	-36.8835	-36.4702	-36.707	-38.3002	-38.1589	-38.6722	-39.1213	-38.8397	-38.902	-39.4192	-39.2393	-39.4747	-40.269	-41.8118	-44.5188	-47.4374	-49.0337
-39.2218	-39.1808	-39.6491	-40.1069	-40.1908	-40.5922	-41.5294	-43.168	-45.9925	-41.6343	-39.8786	-38.859	-38.4146	-38.5011	-38.8261	-39.4734	-40.5837	-42.0093	-43.5996	-44.319	-44.7978	-45.9418	-48.168	-45.2724	-42.0279	-40.0526	-38.9667	-38.7549	-38.6002	-39.2122	-40.3496	-40.9895	-39.894	-38.7388	-37.6176	-36.9787	-37.0867	-37.2704	-37.994	-38.944	-39.9563	-41.6157	-43.6238	-43.2022	-43.0091	-43.1907	-44.0075	-46.0094	-47.6951	-46.2601
-39.5787	-39.0077	-38.8317	-39.0753	-39.5612	-40.5861	-42.26	-44.7099	-48.4576	-42.5091	-40.2183	-38.9323	-38.2764	-38.0842	-38.3164	-38.9591	-40.1492	-41.6714	-43.0989	-43.7341	-44.1374	-44.8542	-45.9632	-43.72	-41.3466	-39.8708	-39.0789	-38.9203	-39.315	-40.389	-42.1401	-44.4932	-43.3121	-42.1103	-40.4478	-39.1883	-38.5536	-38.4378	-38.9038	-39.9069	-41.5119	-44.0099	-46.7789	-46.2319	-45.7244	-45.1937	-45.0102	-45.7067	-46.2425	-44.3932
-41.3957	-40.8495	-39.8784	-39.6967	-40.1261	-41.2263	-42.9463	-45.0884	-47.6755	-43.103	-41.4508	-40.7203	-40.3702	-40.1626	-40.3987	-40.4608	-41.2671	-42.52	-43.7811	-44.4664	-45.0759	-45.6957	-45.8438	-44.3368	-42.8319	-41.7361	-41.0331	-40.8535	-41.2863	-42.4295	-44.5381	-49.224	-46.878	-45.4217	-43.5824	-42.2288	-41.4574	-41.0573	-41.12	-41.7468	-43.0832	-45.0861	-46.6969	-46.1095	-45.5219	-44.6244	-43.8575	-43.6467	-43.7209	-43.1969
-45.2493	-45.1348	-42.8187	-41.5769	-41.1288	-41.4365	-42.3286	-43.4194	-44.4075	-42.6603	-42.4474	-42.9153	-43.3606	-43.5907	-44.761	-43.3273	-43.1235	-43.5723	-44.3915	-45.2218	-46.3711	-47.5471	-48.0725	-47.2426	-46.2955	-45.3199	-44.322	-43.7267	-43.7451	-44.5071	-46.4028	-52.0062	-48.5106	-47.0022	-45.8443	-45.3267	-45.215	-44.9047	-44.5891	-44.5968	-45.3251	-46.2656	-45.4081	-44.1674	-43.275	-42.3531	-41.6835	-41.5078	-41.8712	-42.6112
-48.6759	-49.1673	-45.8346	-43.3543	-41.732	-40.9415	-40.7953	-40.996	-41.3406	-41.4738	-42.4071	-43.9527	-45.4176	-46.8573	-50.7169	-47.5935	-45.8801	-45.1045	-45.1746	-45.8013	-47.0638	-48.7379	-50.6058	-50.2039	-49.3517	-48.35	-46.9757	-45.8313	-45.2342	-45.3373	-46.4329	-50.3744	-47.7425	-46.9909	-47.0849	-47.8521	-48.7813	-48.928	-48.3477	-47.5389	-47.3796	-47.2623	-44.5776	-42.5278	-41.2697	-40.4855	-40.1963	-40.4622	-41.3324	-42.8229
-48.6511	-49.7081	-46.8566	-43.9344	-41.7145	-40.2913	-39.541	-39.314	-39.5683	-40.3716	-41.3684	-43.158	-45.269	-48.0084	-54.4169	-51.7413	-48.6515	-46.6213	-45.893	-45.9377	-46.691	-48.1876	-50.7323	-50.4126	-49.4782	-48.6267	-47.3553	-46.1203	-45.2899	-45.102	-45.6578	-47.4335	-46.4532	-46.3236	-46.9643	-48.1745	-49.4905	-50.0229	-49.437	-48.0371	-46.9273	-45.9741	-43.3366	-41.4899	-40.4912	-40.1416	-40.3519	-41.1031	-42.3859	-44.2326
-46.7711	-48.0004	-46.3755	-43.8594	-41.7567	-40.3269	-39.5358	-39.3434	-39.8443	-41.1702	-40.778	-41.7674	-43.5027	-46.22	-52.0895	-52.1166	-49.0105	-46.715	-45.7722	-45.3216	-45.3412	-46.0689	-47.8857	-47.7798	-47.35	-47.1566	-46.5187	-45.5866	-44.8414	-44.6966	-45.141	-45.8523	-45.545	-45.2471	-45.4739	-45.9053	-46.5872	-47.0075	-46.6826	-45.5648	-44.4398	-43.606	-42.3576	-41.6022	-41.3801	-41.6875	-42.4878	-43.7546	-45.3515	-47.345
-45.8214	-46.915	-46.3217	-44.5828	-42.8717	-41.7348	-41.2479	-41.4868	-42.6849	-44.8947	-41.8592	-41.3213	-41.801	-43.211	-46.3758	-48.0116	-46.4875	-45.4859	-45.3671	-45.0029	-44.5409	-44.5362	-45.3053	-45.6711	-46.223	-46.9788	-46.8318	-45.8463	-44.8327	-44.403	-44.5387	-44.8101	-44.6315	-44.3397	-44.6424	-43.9045	-43.5468	-43.5017	-43.4159	-43.1172	-42.9341	-43.1404	-43.3991	-43.6705	-44.0099	-44.7097	-45.9194	-47.6131	-49.4497	-51.6115
-45.7528	-46.7728	-47.1206	-46.2968	-44.9525	-44.1362	-44.0568	-44.9583	-46.8284	-48.8319	-43.7598	-41.9227	-41.2179	-41.3289	-42.353	-43.6629	-43.8252	-44.4789	-45.551	-45.7826	-45.307	-44.9589	-45.1911	-45.8562	-47.0765	-48.4641	-48.1304	-46.5927	-45.0865	-44.2025	-43.9341	-44.0411	-44.257	-44.8393	-46.5649	-44.999	-43.733	-43.1751	-43.087	-43.286	-43.8492	-44.8142	-45.8091	-46.4699	-46.7951	-47.3475	-48.5328	-50.3424	-52.3401	-54.8051
-45.3869	-46.339	-47.3275	-47.2844	-46.447	-46.1599	-46.6585	-48.3488	-50.3716	-49.9372	-45.1689	-43.0902	-41.9157	-41.3551	-41.4229	-42.0674	-42.9026	-44.2981	-46.0107	-46.947	-46.834	-46.4096	-46.3668	-46.8093	-47.8778	-49.1074	-48.2876	-46.5073	-45.0615	-44.2338	-43.9899	-44.2542	-45.0021	-46.5534	-49.7066	-48.4011	-46.6834	-45.6084	-45.345	-45.543	-46.1393	-46.8464	-47.4393	-47.8028	-47.7969	-47.987	-48.859	-50.4427	-52.444	-55.0763
-44.355	-44.8892	-45.7831	-46.2234	-46.2968	-46.9745	-48.215	-50.3242	-52.0266	-49.4176	-46.4768	-45.2158	-44.1108	-43.0848	-42.5765	-42.6574	-43.3061	-44.5685	-46.2644	-47.6514	-48.035	-47.7857	-47.5815	-47.2756	-47.3864	-47.7389	-46.811	-45.5679	-44.8149	-44.5354	-44.6168	-45.0208	-45.8654	-47.4954	-50.589	-50.9375	-49.4093	-47.8513	-47.4811	-47.6813	-48.2469	-48.4279	-47.7725	-47.3999	-47.0672	-47.0856	-47.7623	-49.1388	-51.079	-53.4542
-43.2622	-43.2242	-43.58	-44.2046	-45.1313	-46.6961	-48.3434	-49.913	-50.9725	-48.893	-48.1072	-48.6357	-47.7508	-45.8896	-44.66	-44.0532	-44.0971	-44.7954	-46.0416	-47.4305	-48.3194	-48.6545	-48.6281	-47.508	-46.5027	-45.9232	-45.165	-44.5989	-44.457	-44.582	-44.7955	-44.9919	-45.3607	-46.28	-48.2645	-50.0143	-49.0361	-47.4744	-47.2948	-47.8245	-48.8476	-49.833	-47.5925	-46.3877	-45.796	-45.7959	-46.4633	-47.8377	-49.7812	-51.5301
-43.1742	-42.699	-42.2603	-42.5647	-43.5459	-45.1839	-46.6449	-47.4282	-48.1027	-47.9438	-49.0645	-51.8694	-51.1856	-48.3099	-46.4646	-45.2883	-44.7519	-44.8663	-45.5822	-46.766	-48.1898	-49.1253	-49.175	-47.6927	-46.2127	-45.2872	-44.715	-44.3858	-44.2666	-44.0455	-43.8731	-43.5653	-43.2828	-43.3846	-44.2294	-45.8237	-45.5637	-44.9136	-45.3354	-46.359	-47.9786	-51.3454	-47.3677	-45.3603	-44.4615	-44.3221	-44.8694	-46.1484	-48.0343	-49.4945
-44.9744	-44.1208	-42.5837	-41.9578	-42.0884	-42.8757	-43.6779	-44.1117	-44.8363	-45.906	-47.9979	-52.0441	-51.7947	-48.9662	-47.2237	-45.9702	-45.1852	-45.0102	-45.4709	-46.6394	-48.6866	-49.7578	-49.2142	-47.9313	-46.8686	-46.3441	-46.1995	-46.054	-45.8001	-44.2673	-43.1397	-42.2248	-41.512	-41.1738	-41.3878	-42.2905	-42.7625	-43.3302	-44.4376	-45.6741	-47.1719	-51.7014	-46.6954	-44.1916	-43.0087	-42.6238	-42.9203	-43.9419	-45.7369	-48.1709
-47.5338	-46.6927	-44.8962	-43.2941	-42.2903	-41.9322	-41.7606	-41.7328	-42.2194	-43.2948	-45.1574	-48.5365	-49.0661	-47.8071	-46.9325	-46.1584	-45.2636	-44.977	-45.3562	-46.5693	-48.9625	-50	-49.0915	-48.4444	-48.2222	-48.3853	-48.8534	-49.3049	-49.5483	-46.3775	-44.2333	-42.8951	-42.0996	-41.7095	-41.7788	-42.4196	-43.365	-44.661	-46.0642	-46.7792	-46.9771	-49.3062	-44.9696	-42.6971	-41.567	-41.1703	-41.4387	-42.4368	-44.4802	-49.1282
-48.9171	-48.8352	-48.5664	-46.5611	-44.8668	-43.902	-42.6877	-41.658	-41.2908	-41.565	-42.516	-44.3979	-45.4629	-45.8851	-46.188	-46.6456	-45.1975	-44.6385	-44.7951	-45.7373	-47.7224	-48.8511	-48.616	-48.6798	-48.955	-49.3713	-50.0596	-50.9951	-51.9779	-48.3798	-46.1847	-45.1314	-44.7792	-44.5091	-44.4506	-44.919	-45.8708	-47.2803	-48.5244	-48.1572	-46.7559	-45.9785	-43.0511	-41.4149	-40.6174	-40.4535	-40.8971	-41.9866	-44.1884	-50.0707
-49.5792	-49.9815	-51.1592	-49.3244	-47.7812	-47.1758	-45.2672	-43.1706	-41.9091	-41.3697	-41.5428	-42.4238	-43.5466	-44.7878	-46.3094	-48.8129	-45.9759	-44.7975	-44.5116	-44.9346	-46.1249	-47.253	-47.829	-48.1696	-48.3419	-48.5167	-48.9327	-49.4744	-50.3955	-48.1532	-47.1207	-47.1327	-47.7164	-47.4465	-46.8662	-46.7969	-47.2803	-48.3422	-49.2609	-48.3594	-46.3176	-44.1132	-42.1655	-41.0949	-40.6703	-40.7789	-41.3343	-42.148	-43.6046	-47.8211
-50.302	-49.7912	-50.3692	-48.8999	-47.9856	-48.0799	-46.231	-43.9431	-42.5909	-42.0222	-42.2195	-43.0971	-44.3404	-45.7971	-48.1679	-52.2909	-47.8716	-46.0233	-45.2669	-45.1736	-45.667	-46.5118	-47.2907	-47.6765	-47.908	-48.2102	-48.5446	-47.8053	-47.9508	-47.2375	-47.3764	-48.3678	-49.6911	-48.9381	-47.5779	-46.8137	-46.6964	-47.2334	-47.9715	-47.8716	-46.2754	-43.8059	-42.3129	-41.6337	-41.5588	-41.983	-42.669	-43.0196	-43.3189	-44.8442
-50.3567	-48.4539	-47.4889	-46.1041	-45.4178	-45.5739	-44.4409	-43.1324	-42.6768	-42.9722	-44.0287	-45.7413	-47.4113	-48.6791	-51.1538	-55.395	-50.2244	-48.1987	-47.3137	-46.9386	-46.9162	-47.3452	-48.0346	-48.7453	-50.0089	-51.288	-51.7308	-49.0348	-48.187	-47.8576	-48.2706	-49.5094	-50.8857	-49.1907	-47.2674	-46.1059	-45.6381	-45.7467	-46.2936	-47.1003	-46.1409	-43.8177	-42.6077	-42.2152	-42.4378	-43.1796	-44.0519	-44.1633	-43.8672	-44.0171
-49.1926	-47.1802	-45.5129	-43.93	-43.0378	-42.8264	-42.4433	-42.3412	-42.9504	-44.2216	-46.1677	-48.6632	-50.5801	-51.2858	-53.2386	-56.623	-52.0315	-50.5363	-50.0887	-49.8062	-49.455	-49.543	-50.1951	-51.4703	-54.4359	-56.6962	-56.1237	-51.7009	-49.9761	-49.2864	-49.3526	-50.2389	-51.2028	-48.9962	-47.1379	-46.1244	-45.7248	-45.5607	-45.5528	-45.9937	-45.2804	-43.6711	-42.9768	-42.9552	-43.4991	-44.5836	-45.639	-45.6494	-45.2938	-45.0376
-48.0053	-47.3583	-45.9559	-44.1586	-43.039	-42.5234	-42.4307	-42.8732	-43.9514	-45.5941	-47.6273	-49.8064	-51.1839	-51.1791	-52.1692	-54.226	-51.5205	-50.9903	-51.2146	-51.2169	-50.8007	-50.7626	-51.4401	-53.0991	-57.0937	-59.5898	-57.0571	-52.4549	-50.3867	-49.3824	-49.0747	-49.458	-50.0165	-48.544	-47.4559	-47.0124	-47.0144	-46.7809	-46.2071	-45.8074	-45.2103	-44.5784	-44.5888	-45.0337	-45.926	-47.44	-48.7455	-48.5545	-48.0954	-47.2257
-48.2924	-48.8552	-47.9906	-46.3175	-45.1812	-44.3928	-44.1014	-44.4191	-45.3627	-46.8053	-48.2542	-49.2108	-49.5786	-49.1231	-49.0839	-49.7625	-48.7459	-48.7683	-49.2109	-49.3704	-49.2299	-49.3043	-49.8351	-51.2958	-54.6532	-56.801	-53.7365	-50.436	-48.7925	-48.0336	-47.9276	-48.4699	-49.3313	-49.3267	-48.9072	-48.6037	-48.6803	-48.3885	-47.679	-47.1122	-46.859	-47.0045	-47.563	-48.2397	-49.0181	-50.4227	-51.6491	-51.2715	-50.6767	-49.1448
-49.5546	-50.0085	-49.5794	-48.6385	-47.8658	-46.8361	-46.0954	-45.9528	-46.4553	-47.4898	-48.467	-48.7667	-49.081	-48.9317	-48.0144	-47.7506	-47.0148	-46.7532	-46.8658	-47.0393	-47.4335	-47.5226	-47.1558	-47.6783	-49.3024	-50.6093	-48.8338	-47.3702	-46.872	-47.1139	-47.9043	-49.474	-51.4879	-52.8195	-52.2193	-51.1566	-50.6489	-50.1289	-49.6067	-49.3993	-49.4549	-49.7831	-50.3324	-50.7012	-50.6854	-51.0707	-51.5443	-51.1315	-50.6029	-49.0701
-50.0882	-49.8325	-49.6398	-49.4821	-49.1848	-48.1476	-47.1618	-46.712	-46.91	-47.7283	-48.7891	-49.8098	-51.8054	-52.9424	-51.3068	-50.6198	-49.0957	-47.9848	-47.52	-47.5988	-48.5574	-48.3408	-46.2637	-45.4897	-45.554	-45.9474	-45.5693	-45.6804	-46.5972	-48.1361	-49.5303	-51.8483	-54.8452	-56.9046	-55.7118	-54.0233	-53.2252	-52.7077	-52.5864	-52.8023	-52.7928	-52.2092	-51.9101	-51.4857	-50.6362	-50.0356	-49.7766	-49.4655	-49.1112	-48.0074
-49.131	-48.5039	-48.3752	-48.5321	-48.5529	-47.9118	-47.2391	-47.0241	-47.459	-48.5334	-49.8547	-51.9928	-55.8576	-58.3906	-56.6949	-55.9204	-53.2829	-51.15	-49.946	-49.5534	-50.4325	-49.7324	-46.5053	-45.0055	-44.4565	-44.566	-45.0716	-46.3199	-48.5302	-50.9743	-51.7389	-53.456	-56.1487	-58.039	-56.8623	-55.8322	-56.1058	-56.0735	-56.3517	-56.9425	-57.1905	-54.5891	-52.8826	-51.5222	-50.2221	-49.3131	-48.9226	-48.8914	-48.6896	-47.7748
-47.5746	-47.0883	-47.1806	-47.648	-48.0869	-48.0331	-47.896	-48.1955	-49.3085	-50.994	-51.6389	-53.8201	-57.7152	-60.5665	-59.7878	-58.8633	-55.4051	-52.4947	-50.5275	-49.2899	-49.155	-48.089	-45.4336	-44.2952	-44.0805	-44.6179	-45.8974	-48.134	-51.4244	-53.7468	-53.3769	-53.7275	-55.1349	-56.3282	-56.0011	-56.4153	-58.5731	-58.7913	-58.7812	-59.483	-61.1237	-56.2962	-53.4188	-51.4692	-50.0284	-49.1677	-48.9765	-49.3651	-49.0506	-47.8641
-46.4899	-46.4828	-47.1082	-48.2052	-49.2426	-49.6175	-49.8192	-50.5552	-52.499	-54.9227	-53.6109	-54.7028	-57.1827	-59.4541	-59.7696	-58.4133	-54.5726	-51.2254	-48.704	-46.8134	-45.7138	-44.6299	-43.3169	-42.9905	-43.4207	-44.5132	-46.4443	-49.4994	-53.5095	-54.5736	-54.0568	-53.348	-53.724	-54.426	-54.9362	-55.9594	-58.6723	-58.3403	-57.4334	-57.777	-60.5532	-55.0197	-51.9953	-50.176	-48.9668	-48.3789	-48.5663	-49.5493	-48.8309	-47.1776
-46.0544	-46.3266	-47.2657	-48.7355	-50.0931	-50.6743	-51.1126	-52.1624	-54.599	-57.3923	-54.6669	-54.8077	-56.1502	-57.9145	-58.8058	-57.1362	-53.1809	-49.6287	-46.9117	-44.8766	-43.5376	-42.6947	-42.2704	-42.5182	-43.4782	-44.5115	-46.5196	-49.7219	-53.7605	-53.9002	-55.1719	-53.0483	-52.8163	-53.2475	-53.9312	-54.1152	-55.0987	-53.9166	-52.4514	-52.1746	-54.1345	-50.2423	-48.2851	-47.3113	-46.6072	-46.4194	-46.9392	-48.2792	-47.347	-45.6664
-46.2389	-46.3361	-47.0938	-48.3576	-49.5021	-50.0605	-50.635	-51.7524	-53.9323	-56.3634	-54.0848	-53.914	-54.7506	-56.1793	-57.1001	-55.6386	-52.1663	-49.0479	-46.84	-45.1498	-44.1381	-43.7285	-43.8733	-44.6749	-46.6295	-46.1024	-47.1977	-49.4699	-52.5745	-53.3002	-58.1351	-53.3518	-52.2336	-51.9711	-52.062	-51.0217	-49.949	-48.3411	-46.9728	-46.4061	-47.0486	-45.693	-45.4891	-45.9348	-45.4953	-45.3396	-45.5168	-46.1604	-45.2036	-43.991
-47.2923	-47.2539	-47.8743	-48.8931	-49.6058	-49.794	-50.1056	-50.9294	-52.5251	-54.4244	-52.8792	-52.2487	-52.5003	-53.312	-53.9571	-53.2177	-51.2045	-49.6528	-49.0698	-47.8931	-47.3699	-47.5374	-48.3667	-50.1723	-54.6629	-50.3522	-49.5589	-50.129	-51.6731	-53.099	-60.1133	-53.7002	-51.8141	-50.4084	-49.3614	-47.6775	-45.9776	-44.5917	-43.7235	-43.4924	-44.0109	-44.6782	-46.4033	-48.8023	-48.3069	-47.7544	-47.0986	-46.3662	-44.9264	-43.7364
-49.2172	-49.278	-49.9898	-50.942	-51.2625	-50.8422	-50.5126	-50.7198	-51.6852	-53.1296	-51.7528	-50.711	-50.6079	-50.7195	-51.1321	-51.3267	-51.2202	-51.8633	-53.792	-52.4435	-51.9139	-52.3233	-53.6046	-56.3643	-64.0358	-55.3737	-52.5741	-51.4248	-51.3928	-52.2605	-57.4382	-52.8387	-51.2823	-49.1992	-47.3398	-45.6929	-44.4637	-43.5264	-43.1033	-43.3228	-44.267	-46.0246	-49.0875	-53.1251	-52.949	-52.1421	-51.1075	-49.5896	-47.382	-45.6247
-51.3411	-51.5044	-52.276	-53.1019	-53.1039	-52.0162	-51.0133	-50.5389	-50.7873	-51.6338	-50.8383	-50.4117	-51.2075	-50.6559	-50.8489	-51.7387	-52.7987	-54.8917	-59.4953	-56.6111	-55.4366	-55.4349	-56.3906	-58.954	-67.1552	-57.8096	-54.1573	-51.8902	-50.7466	-50.5281	-52.4083	-50.7395	-50.1585	-48.4824	-46.975	-46.1019	-45.9548	-45.1187	-44.5686	-44.6352	-45.4516	-47.1526	-50.1122	-54.1675	-54.8392	-54.2806	-53.55	-52.2064	-49.8789	-47.9608
-52.6319	-53.051	-54.0145	-54.8774	-55.0794	-53.1002	-51.4197	-50.4752	-50.2478	-50.6901	-50.9128	-51.7937	-54.5864	-53.096	-52.8796	-54.2216	-54.9948	-56.9399	-63.7005	-58.2305	-56.3338	-55.6806	-55.8522	-57.251	-62.6323	-57.2633	-54.0692	-51.3687	-49.7475	-48.8937	-48.9742	-48.7611	-48.9479	-48.5305	-48.4016	-48.8944	-50.2215	-48.994	-47.8736	-46.9759	-47.0779	-47.9994	-49.8809	-52.6366	-53.7639	-53.5899	-53.1389	-52.1665	-50.4855	-49.1821
-52.6715	-53.4327	-54.626	-55.798	-57.1044	-54.0822	-51.6532	-50.3863	-49.9444	-50.2477	-50.987	-52.6306	-56.7002	-54.8527	-54.7139	-56.8778	-56.4048	-56.9446	-63.7456	-56.7619	-54.5661	-53.5664	-53.2356	-53.6901	-56.0573	-55.0205	-52.9156	-50.6165	-49.2493	-48.3749	-48.0739	-48.2951	-48.993	-49.8467	-51.0595	-52.6049	-54.7414	-53.3227	-52.6413	-49.9307	-49.1973	-49.3461	-50.2412	-51.7211	-52.6312	-52.6453	-52.2678	-51.5181	-50.601	-50.1059
-51.7855	-52.481	-53.4314	-54.5436	-56.6702	-53.3295	-50.6639	-49.292	-48.7507	-49.0847	-49.3722	-50.6476	-53.9133	-53.0597	-53.7183	-56.6131	-55.3219	-54.5326	-58.5839	-53.2812	-51.5645	-50.7081	-50.3498	-50.4017	-51.1756	-51.7546	-50.9432	-49.9816	-49.5212	-48.9447	-48.6172	-48.9066	-49.7686	-51.1331	-52.796	-54.4386	-56.1798	-55.6393	-57.4299	-52.2618	-50.7655	-50.3304	-50.5764	-51.298	-51.9435	-52.2359	-52.1884	-51.7664	-51.3868	-51.4507
-50.4506	-50.8798	-51.4238	-51.7325	-53.0192	-50.5615	-48.6651	-47.7472	-47.5813	-48.9762	-47.8	-48.0396	-49.5964	-49.8627	-50.7487	-53.1401	-52.3219	-51.6487	-53.1885	-51.1466	-50.3464	-49.8534	-49.7006	-49.4111	-49.0478	-49.2216	-49.1714	-49.3734	-49.6744	-49.3118	-48.8449	-48.9061	-49.5449	-50.7278	-52.1196	-53.285	-54.3196	-54.9602	-58.8819	-52.5466	-50.7204	-49.9348	-49.7132	-49.9821	-50.5229	-51.1452	-51.546	-51.5079	-51.4403	-51.6863
-49.798	-50.1641	-50.7563	-50.0806	-49.7657	-48.4159	-47.5981	-47.4923	-48.2689	-52.2077	-48.9253	-48.3094	-49.1412	-50.109	-49.9438	-51.0782	-51.1987	-51.5932	-52.7243	-52.8816	-52.6222	-52.2614	-52.2853	-51.4316	-49.6237	-48.6283	-48.2615	-48.4675	-48.7924	-48.5405	-48.0942	-48.0662	-48.5881	-49.6048	-50.6694	-51.255	-51.6218	-52.3256	-55.5026	-51.0352	-49.8583	-49.1263	-48.48	-48.2929	-48.5541	-49.1185	-49.6414	-49.9042	-50.1664	-50.3391
-50.6421	-50.5369	-51.0091	-49.7237	-48.5064	-47.71	-47.4938	-47.9461	-49.4834	-55.2945	-51.2943	-50.9808	-52.6615	-54.6203	-52.6288	-52.6741	-53.1676	-54.2309	-55.6102	-56.2917	-55.8403	-55.1552	-54.9989	-53.604	-50.812	-49.0062	-48.113	-47.9201	-48.099	-48.0714	-47.8575	-47.9883	-48.6511	-49.7298	-50.6025	-50.6492	-50.3001	-50.2736	-51.4705	-49.905	-49.9022	-49.456	-48.3599	-47.7189	-47.622	-47.9589	-48.4324	-48.9521	-49.759	-49.9052
-51.5123	-50.3482	-49.9234	-48.4618	-47.1995	-46.6096	-46.5564	-47.1187	-48.6713	-53.6253	-51.7209	-52.9935	-55.8907	-58.4565	-55.3497	-54.8375	-55.2731	-56.3313	-57.4634	-57.6305	-56.6031	-55.3847	-54.6881	-53.2369	-50.9493	-49.6307	-49.1047	-49.114	-49.6569	-50.0254	-49.9062	-50.0387	-50.7335	-51.7811	-52.2901	-51.7666	-50.7192	-49.9842	-49.9419	-49.8	-50.4448	-50.2823	-49.1916	-48.6953	-48.712	-49.2084	-49.6898	-50.074	-51.0066	-51.0705
-51.5314	-49.7276	-48.3139	-46.7983	-45.6581	-45.0872	-45.0077	-45.4799	-46.6866	-49.661	-50.4735	-53.2394	-56.0741	-57.7213	-55.2947	-54.9005	-55.3458	-56.2379	-56.9961	-56.6336	-55.2528	-53.8307	-52.891	-52.0053	-51.2298	-51.4228	-51.9162	-52.1555	-53.0725	-53.7456	-53.6602	-53.7767	-54.6118	-55.6788	-55.3824	-54.0054	-52.0801	-50.631	-49.8802	-49.7429	-50.2654	-50.4406	-50.2478	-50.8896	-51.3533	-52.0472	-52.2934	-51.7739	-51.8629	-51.5952
-52.3452	-50.6452	-48.7697	-47.1435	-45.9025	-45.151	-44.9011	-45.1903	-45.9714	-47.5764	-49.4025	-52.4191	-54.2817	-54.6207	-53.6233	-53.6058	-54.0736	-54.8145	-55.3913	-54.9394	-53.7157	-52.6796	-52.1804	-52.1948	-52.9122	-54.8019	-56.1446	-55.6399	-56.0532	-56.5208	-56.5754	-56.9615	-58.3116	-59.5307	-57.9445	-55.6016	-52.9389	-51.0288	-49.9686	-49.6792	-50.0612	-50.7579	-51.8726	-54.0307	-54.3269	-54.1899	-53.6485	-52.0922	-51.2029	-50.6669
-54.427	-53.2239	-51.5872	-50.085	-48.8005	-47.9366	-47.5614	-47.7068	-47.8154	-48.1549	-49.2557	-51.2361	-52.2988	-52.3927	-52.4381	-52.6163	-52.8182	-53.1289	-53.4064	-53.0818	-52.436	-52.1993	-52.5377	-53.3242	-54.9984	-57.996	-59.7306	-58.1108	-57.4484	-57.2291	-57.1822	-57.5908	-58.9651	-59.8037	-57.1521	-54.4842	-52.002	-50.4243	-49.7354	-49.8419	-50.5081	-51.7347	-53.7423	-56.6104	-55.9999	-54.2632	-52.7644	-50.8743	-49.7334	-49.3319
-56.4694	-55.8862	-55.0377	-54.1072	-53.2442	-52.7625	-52.6824	-53.0017	-52.2821	-51.0433	-50.6653	-51.1046	-51.4875	-51.6738	-52.0847	-52.1858	-51.9212	-51.6408	-51.5372	-51.4343	-51.4935	-52.1536	-53.3522	-54.1773	-55.8712	-58.82	-60.5366	-58.5585	-57.2324	-56.4995	-56.1431	-56.0448	-56.4152	-56.2029	-53.6065	-51.5176	-49.9917	-49.31	-49.4452	-50.4052	-51.3254	-52.4496	-54.3713	-56.5787	-55.3087	-52.8542	-51.0551	-49.5822	-48.9153	-49.3286
-57.7872	-57.4737	-57.2453	-57.0234	-56.978	-57.3496	-57.875	-58.3769	-57.0486	-54.7258	-53.2928	-52.7439	-52.4287	-51.9349	-51.8739	-51.6539	-51.1141	-50.6423	-50.5355	-50.8721	-51.4405	-52.7336	-54.4923	-54.2688	-54.9064	-56.7532	-57.988	-56.3245	-55.0906	-54.5027	-54.2234	-53.8366	-53.2343	-52.1608	-50.3113	-49.0756	-48.5024	-48.6868	-49.6783	-51.6344	-52.3814	-52.5344	-53.566	-54.5992	-53.384	-51.4163	-50.0851	-49.4193	-49.6873	-51.6696
-58.1991	-57.5181	-57.2463	-57.3278	-57.8439	-58.828	-59.6526	-59.8933	-58.548	-56.5183	-55.2918	-54.9736	-54.4245	-52.8276	-51.9074	-51.3557	-50.9282	-50.8197	-51.1076	-52.1464	-52.5197	-53.3789	-54.7659	-53.1915	-52.453	-52.8478	-53.2726	-52.2128	-51.5615	-51.5292	-51.7835	-51.8353	-51.1775	-49.8009	-48.486	-47.7795	-47.7045	-48.3394	-49.7826	-52.2749	-52.8403	-52.3422	-52.8396	-53.4179	-52.6273	-51.2224	-50.2673	-50.0746	-50.9149	-53.8776
-57.9351	-56.4891	-55.6448	-55.3321	-55.623	-56.4178	-57.0444	-57.0353	-56.3475	-55.6205	-55.5165	-56.1099	-55.8961	-53.9447	-52.782	-52.3769	-52.5528	-53.188	-53.7693	-55.3961	-54.5475	-53.5471	-53.4719	-51.4408	-50.1499	-49.7323	-49.6479	-49.1837	-49.0176	-49.3647	-50.1248	-50.9662	-50.8207	-49.2703	-48.0158	-47.3825	-47.1982	-47.63	-48.7829	-50.8392	-51.6266	-51.8137	-52.8862	-53.9835	-53.6861	-52.3235	-51.0613	-50.4819	-50.8472	-52.9444
-57.4284	-55.4696	-54.1621	-52.9813	-52.5469	-52.6756	-52.9596	-53.1125	-53.3364	-53.898	-54.8526	-55.9212	-56.0287	-54.8253	-54.3588	-54.8144	-56.1885	-57.5468	-57.5792	-58.6099	-56.3033	-53.5759	-52.217	-50.6361	-49.7386	-49.468	-49.5106	-49.4101	-49.2977	-49.5952	-50.4351	-51.7082	-51.9938	-50.4449	-49.2682	-48.6661	-47.8496	-47.4753	-47.7536	-48.7476	-49.6299	-50.6997	-52.4626	-54.1797	-54.4071	-53.1195	-51.482	-50.2005	-49.748	-50.3597
-57.1891	-55.6314	-54.8831	-52.3845	-51.147	-50.6334	-50.6228	-50.9913	-51.8315	-53.1589	-54.7046	-55.6838	-55.7809	-55.5167	-55.9643	-57.4867	-60.1433	-61.3785	-59.9501	-59.0101	-56.0967	-53.2574	-51.766	-50.902	-50.6979	-51.0108	-51.525	-51.7458	-51.7374	-52.1251	-52.8038	-54.0422	-54.5328	-53.3915	-52.6669	-52.4194	-50.7563	-49.3199	-48.5278	-48.3257	-48.5928	-49.4505	-50.9719	-52.5689	-53.2646	-52.8205	-51.6071	-49.8138	-48.98	-48.8788
-58.1728	-57.6926	-58.5544	-54.1299	-52.0091	-50.892	-50.5092	-50.7752	-51.7217	-53.2022	-54.7376	-55.5041	-55.5755	-55.8645	-56.8291	-58.7916	-61.7272	-62.0068	-59.505	-57.0395	-54.3721	-52.3085	-51.2345	-50.8639	-51.1085	-51.8492	-52.8133	-53.6331	-54.4712	-55.9977	-56.503	-57.6316	-58.1773	-57.2224	-56.6599	-56.6279	-54.5553	-52.582	-51.077	-49.9045	-49.2402	-49.2648	-50.2075	-50.8811	-51.7502	-52.74	-52.5833	-50.2176	-49.2767	-49.0764
-60.0758	-60.0372	-61.8161	-56.2566	-53.5981	-52.1285	-51.4991	-51.6384	-52.6248	-53.9336	-54.6524	-55.1397	-55.4051	-56.0402	-57.168	-58.7753	-60.7779	-60.4857	-58.0665	-55.345	-53.0373	-51.4362	-50.5489	-50.2841	-50.6043	-51.4602	-52.7487	-54.3558	-56.2553	-59.487	-59.1741	-59.7762	-60.0099	-58.8029	-57.9111	-57.699	-56.2142	-54.8076	-53.3893	-51.9033	-50.8414	-50.5668	-52.1634	-50.9479	-51.2808	-52.9095	-53.3784	-50.7393	-49.8581	-49.7838
-60.8689	-60.2498	-61.2493	-56.9557	-54.5826	-53.3359	-52.931	-53.3765	-54.8919	-56.2468	-55.6436	-55.6237	-55.9727	-56.7862	-57.9991	-59.1372	-60.1573	-60.2601	-58.2293	-55.5262	-53.2087	-51.5906	-50.623	-50.2646	-50.5088	-51.3729	-52.9887	-55.2903	-56.6889	-60.1716	-58.6292	-58.2813	-57.9385	-56.7761	-55.8616	-55.508	-54.9201	-54.4157	-53.5639	-52.4996	-51.9072	-52.2811	-56.296	-52.2388	-51.2461	-51.8661	-51.9674	-49.9835	-49.446	-49.6192
-60.2173	-59.5921	-60.0107	-58.2805	-55.9972	-54.9261	-54.7158	-55.377	-57.1729	-58.4989	-57.0088	-56.5122	-56.7071	-57.4951	-58.7874	-59.8937	-60.93	-62.3865	-60.0336	-57.1069	-54.6133	-52.887	-51.8493	-51.4604	-51.7045	-52.6429	-54.7138	-57.6214	-56.4863	-58.1241	-56.3974	-55.8925	-55.1806	-54.5062	-53.9199	-53.3927	-52.9097	-52.5696	-52.0837	-51.6565	-51.8167	-53.0067	-58.8369	-53.3581	-51.5148	-50.7127	-50.0483	-48.9137	-48.6812	-49.0322
-60.2527	-61.0193	-62.1914	-62.4784	-59.104	-57.5696	-56.9834	-57.113	-57.9206	-58.4308	-56.979	-56.3949	-56.4861	-57.2017	-58.5245	-59.9859	-62.0239	-65.7729	-62.7477	-59.4034	-56.799	-55.052	-54.033	-53.7396	-53.9903	-54.7559	-56.8998	-59.9083	-56.8428	-56.763	-56.0913	-57.0207	-55.6092	-55.1337	-54.6276	-53.6813	-52.6461	-51.8705	-51.3237	-51.1796	-51.6573	-52.9837	-57.8055	-54.4003	-53.3099	-51.8901	-50.6702	-49.7477	-49.4354	-49.6705
-61.6166	-63.9178	-65.5676	-66.5935	-62.5127	-60.8387	-59.842	-59.2555	-58.5058	-57.7521	-56.5331	-55.9811	-56.0374	-56.7122	-58.0272	-59.7124	-62.55	-68.0417	-65.9861	-62.1684	-59.4775	-57.8403	-57.0372	-57.2307	-57.4986	-57.2825	-58.4917	-60.4887	-58.1251	-58.0286	-58.7232	-62.0934	-58.8619	-57.7676	-56.9406	-55.6981	-54.4291	-53.5532	-52.8349	-52.6862	-53.1486	-54.2494	-57.0748	-57.0172	-57.5847	-56.0557	-54.4853	-53.2453	-52.4855	-52.2421
-62.5171	-65.2153	-66.2556	-67.0657	-64.5049	-64.0705	-62.5969	-61.5148	-59.797	-58.2407	-57.0361	-56.4529	-56.4903	-57.1885	-58.5094	-59.7116	-61.8467	-66.4804	-66.9703	-63.5316	-61.3064	-60.3173	-60.3406	-61.8961	-62.5995	-60.8672	-60.7364	-61.3433	-60.6176	-61.0984	-62.29	-66.7292	-62.0575	-60.2796	-59.2961	-58.4213	-57.8988	-57.9691	-56.9514	-56.523	-56.772	-57.6145	-59.4372	-61.3516	-63.4236	-61.8776	-60.1685	-58.4301	-57.0965	-56.2321
-62.5024	-64.6517	-65.2518	-65.8363	-65.6717	-67.0563	-64.1735	-62.4066	-60.4548	-58.8716	-57.8542	-57.4371	-57.6351	-58.5584	-60.045	-60.1736	-60.4698	-62.4761	-63.985	-62.0913	-61.1792	-61.3963	-62.669	-65.7546	-67.1927	-64.705	-63.8663	-63.7782	-63.9313	-64.5357	-64.979	-67.6477	-63.8215	-62.3713	-61.9149	-62.0753	-63.0909	-65.1978	-63.3795	-61.9335	-61.4218	-61.6082	-62.8341	-65.0486	-67.7628	-66.6416	-65.3492	-63.2191	-61.5197	-60.336
-62.7801	-64.1119	-64.6938	-65.0977	-65.9708	-68.0792	-64.0356	-61.8437	-60.215	-59.1421	-58.5991	-58.5054	-58.8675	-59.9028	-61.3924	-60.629	-59.4879	-59.4708	-60.1438	-59.6748	-59.9512	-61.0905	-63.1289	-66.571	-68.2849	-66.3871	-65.6258	-65.5558	-66.0435	-66.6002	-66.3073	-66.7619	-64.9228	-64.3571	-64.6237	-65.7225	-68.034	-72.2074	-69.7777	-66.9438	-65.2845	-64.4761	-64.8028	-66.1711	-68.3081	-68.2774	-68.1501	-65.9665	-64.2289	-63.1929
-63.1346	-63.6069	-63.9614	-64.049	-64.6652	-66.0799	-62.8649	-61.2114	-60.3481	-60.0339	-60.0617	-60.242	-60.5509	-61.3002	-62.2566	-61.2284	-59.6936	-58.8932	-58.7147	-58.6994	-59.2873	-60.5388	-62.5034	-65.247	-66.6079	-65.5576	-65.0267	-65.0557	-65.5991	-66.2059	-66.1574	-66.1748	-65.7208	-65.6389	-66.0922	-67.3232	-69.7304	-74.2849	-72.5797	-69.5876	-67.1813	-65.6684	-65.1954	-65.5772	-66.7646	-67.8098	-69.0211	-66.9594	-65.2395	-64.458
-62.8341	-62.6459	-62.7211	-62.8005	-63.2875	-63.9674	-62.4226	-61.5577	-61.3332	-61.5945	-62.0697	-62.5451	-63.0084	-63.8327	-64.2307	-63.2677	-61.7507	-60.7333	-60.2078	-60.1348	-60.5422	-61.3914	-62.7652	-64.5507	-65.3355	-64.5586	-63.9106	-63.7018	-63.9906	-64.5781	-65.1327	-65.674	-65.7795	-65.703	-65.9041	-66.7134	-68.3964	-71.5787	-71.3504	-69.9147	-67.39	-65.5485	-64.6597	-64.5363	-65.187	-66.6564	-68.4738	-66.6179	-65.0301	-64.4662
-62.5829	-62.217	-62.2075	-62.4236	-62.9924	-63.4146	-62.7359	-62.142	-62.0343	-62.4297	-63.1495	-64.0254	-65.2433	-67.2433	-66.8837	-65.9894	-64.6598	-63.8208	-63.4865	-63.6114	-64.0079	-64.3829	-65.0207	-65.9318	-66.2388	-65.3837	-64.2211	-63.3632	-63.0645	-63.2874	-63.9114	-64.6548	-64.934	-64.9263	-65.1322	-65.7626	-67.0544	-68.7376	-68.902	-68.77	-66.4279	-64.5413	-63.5782	-63.3375	-63.8315	-65.2342	-66.6195	-65.1258	-63.9986	-63.7258
-63.6233	-63.4139	-63.2811	-63.0879	-62.985	-62.9236	-62.357	-61.7989	-61.6585	-62.0761	-63.1321	-64.3419	-66.504	-70.2771	-68.1564	-67.2373	-66.4341	-66.2192	-66.5651	-67.3276	-67.9937	-67.9399	-67.8957	-68.1548	-68.2885	-67.4886	-65.7339	-64.1381	-63.1711	-62.81	-63.0048	-63.5364	-63.9845	-64.4686	-65.2838	-66.0722	-67.4486	-68.1999	-67.0502	-66.5721	-64.6581	-63.244	-62.6729	-62.8125	-63.7678	-65.3919	-66.0426	-64.5866	-63.71	-63.5053
-65.7145	-65.875	-65.8952	-64.9733	-63.2982	-62.3811	-61.6502	-61.1969	-61.1623	-61.7933	-63.6956	-64.5345	-66.5994	-70.9398	-67.4185	-66.5433	-66.3364	-66.7919	-67.838	-69.2797	-70.2194	-69.8284	-69.3063	-69.1952	-69.3435	-68.7687	-66.8716	-65.1094	-63.9483	-63.2484	-63.0288	-63.2875	-63.8898	-64.965	-66.5021	-66.9629	-67.8242	-67.7899	-65.3317	-64.1145	-62.8947	-62.3613	-62.6226	-63.7073	-65.9333	-67.9163	-67.9899	-66.322	-65.3156	-64.896
-66.741	-67.475	-68.5421	-67.4457	-64.1199	-62.5402	-61.7284	-61.573	-61.5701	-62.4525	-65.6384	-65.0195	-65.2803	-67.8716	-65.0235	-64.4833	-64.7426	-65.6754	-67.2439	-69.1986	-70.3184	-69.6618	-68.7702	-68.349	-68.3567	-67.9782	-66.6734	-65.5927	-64.8824	-64.2013	-63.6969	-63.6502	-64.1578	-65.441	-67.2213	-66.4735	-65.8636	-65.0465	-62.7814	-61.7259	-61.3321	-61.6921	-62.8647	-65.0111	-68.7512	-70.3578	-69.8045	-68.3892	-67.371	-66.7053
-65.4672	-66.4541	-68.5306	-67.9178	-64.2367	-62.778	-62.3918	-63.1809	-62.5752	-63.1533	-66.6795	-64.6832	-63.1146	-63.5229	-62.3605	-62.0331	-62.5429	-63.7592	-65.6806	-68.0101	-69.2543	-68.332	-67.1093	-66.456	-66.3321	-66.1069	-65.5151	-65.201	-65.0022	-64.4372	-63.7602	-63.4728	-63.8176	-65.0813	-66.7498	-64.6187	-62.7004	-61.3955	-60.0228	-59.5464	-59.7543	-60.6297	-62.2214	-64.7033	-68.8846	-69.6765	-68.7322	-67.9191	-67.1274	-66.3197
-63.5364	-64.0543	-65.7059	-65.5464	-63.2329	-62.5687	-63.0464	-65.4528	-63.3245	-62.6924	-64.6011	-62.6165	-61.0144	-60.9521	-61.509	-60.4496	-60.7158	-61.8012	-63.6175	-65.8845	-67.1387	-66.3385	-65.2028	-64.7143	-64.7744	-64.5882	-63.9971	-63.6559	-63.4386	-62.9449	-62.4034	-62.2929	-62.8867	-64.3339	-65.6809	-62.967	-60.6507	-59.2353	-58.3929	-58.2438	-58.6752	-59.6084	-60.8939	-62.5293	-65.2823	-65.5084	-64.7956	-64.4973	-64.1085	-63.5173
-63.0518	-62.9394	-63.4928	-63.4957	-62.7085	-62.37	-63.0931	-66.2028	-62.9108	-61.1909	-61.1932	-60.1103	-59.6452	-60.5269	-63.0394	-60.1553	-59.6501	-60.1585	-61.4325	-63.0357	-64.1872	-64.2745	-63.5229	-63.2373	-63.4291	-63.08	-62.0493	-61.2377	-60.7649	-60.4574	-60.4487	-61.0501	-62.5625	-64.5861	-64.8367	-62.5232	-60.4167	-58.9991	-58.2232	-58.0814	-58.4932	-59.2951	-60.0112	-60.3733	-61.1318	-61.0681	-60.8648	-61.0109	-61.1868	-61.139
-63.5108	-63.1308	-63.1883	-63.432	-63.3254	-62.3672	-62.2357	-64.0894	-61.3804	-59.6406	-58.8447	-58.3644	-58.6639	-60.2697	-63.8991	-59.9316	-59.0104	-59.2794	-60.5341	-61.3345	-62.2427	-63.3572	-62.3752	-61.5009	-61.189	-60.5342	-59.4174	-58.5997	-58.275	-58.446	-59.2486	-60.9194	-63.9409	-67.0553	-65.5538	-63.8326	-61.9143	-60.1979	-58.9906	-58.4258	-58.4765	-58.9527	-59.2368	-58.8822	-58.5849	-58.4979	-58.7487	-59.3282	-60.0228	-60.4598
-62.6485	-62.2777	-62.4025	-63.0402	-63.2916	-62.0419	-61.3888	-61.9083	-60.6989	-59.2947	-58.0603	-57.3476	-57.4041	-58.5434	-61.3016	-58.6287	-58.4119	-59.4078	-61.8082	-61.8817	-61.936	-63.0264	-61.2771	-59.4606	-58.4006	-57.5332	-56.7688	-56.5144	-56.6477	-57.2257	-58.6377	-61.0631	-65.0945	-68.9956	-66.7348	-65.6492	-64.0016	-61.87	-59.9982	-58.7862	-58.2492	-58.2531	-58.3661	-57.9165	-57.1405	-56.9854	-57.3693	-58.0881	-58.947	-59.6205
-60.1952	-59.9731	-60.2711	-61.1074	-61.7267	-61.3374	-61.4073	-61.8947	-61.5558	-59.9994	-58.1657	-56.8126	-56.1844	-56.3799	-57.5819	-57.0176	-57.8959	-59.9317	-63.7708	-63.1392	-61.6792	-61.5343	-59.5169	-57.5921	-56.4202	-55.7517	-55.574	-56.2846	-56.676	-56.799	-57.9888	-60.1145	-63.5451	-66.9589	-65.9786	-65.941	-64.9173	-62.8255	-60.7657	-59.3606	-58.6607	-58.6008	-58.8817	-58.4393	-56.8028	-56.0259	-55.9597	-56.3395	-57.0041	-57.7575
-58.2012	-58.169	-58.6333	-59.4757	-60.2585	-60.7695	-61.595	-62.2971	-61.7701	-59.7391	-57.6041	-56.0229	-55.1504	-54.9895	-55.5365	-56.1957	-57.7305	-60.3158	-64.833	-63.7377	-61.0536	-59.7758	-58.1836	-56.9423	-56.2942	-56.1637	-56.6747	-58.6524	-58.9462	-57.625	-57.857	-58.924	-60.8565	-63.1062	-63.8917	-64.7613	-64.2184	-62.6282	-61.0876	-60.1614	-59.9676	-60.4069	-60.5663	-59.768	-57.2491	-55.706	-55.0142	-54.9464	-55.3919	-56.134
-57.1076	-57.2737	-57.9095	-58.7256	-59.3102	-59.7111	-60.2209	-60.5047	-59.4805	-57.3896	-55.6341	-54.5486	-54.1588	-54.4499	-55.3214	-56.5773	-58.3652	-60.9731	-65.0743	-63.7082	-60.7851	-59.3524	-58.4281	-57.9531	-57.8764	-58.1014	-58.8803	-61.3829	-61.3691	-58.957	-58.3813	-58.4972	-59.1807	-60.3903	-61.7144	-62.7247	-62.3449	-61.4356	-60.7511	-60.5876	-61.1063	-62.0881	-61.1691	-59.6045	-57.0536	-55.4065	-54.5923	-54.5017	-55.118	-55.7776
-55.8052	-56.1147	-56.8546	-57.6549	-57.8769	-57.5187	-57.0896	-56.6709	-55.6202	-54.2592	-53.4658	-53.3116	-53.7856	-54.9134	-56.4421	-57.9719	-59.5789	-61.7373	-64.3183	-62.6799	-60.3376	-59.3362	-59.0123	-59.1169	-59.4346	-59.5658	-59.8941	-61.46	-61.2514	-59.3638	-58.7441	-58.3581	-58.1644	-58.4245	-59.1504	-59.7587	-59.6318	-59.4889	-59.6832	-60.2169	-60.9043	-61.7937	-59.7626	-57.7247	-55.8554	-54.7773	-54.4553	-54.9182	-56.2916	-56.9909
-54.3785	-54.6286	-55.3407	-56.165	-56.1401	-55.1721	-54.1751	-53.4886	-52.9291	-52.6448	-52.9216	-53.5478	-54.5081	-56.0331	-57.7866	-59.1097	-60.0483	-61.3385	-62.2212	-60.5011	-58.9091	-58.307	-58.339	-58.8121	-59.5795	-59.3718	-59.1805	-59.6463	-59.5962	-58.9581	-58.618	-57.9396	-57.0688	-56.5077	-56.4336	-56.6249	-56.8529	-57.4079	-58.3956	-59.6746	-59.4632	-59.4071	-57.3147	-55.6013	-54.4999	-54.0806	-54.3671	-55.4663	-57.589	-58.6062
-53.5929	-53.4791	-53.919	-54.6396	-54.5914	-53.6869	-52.9952	-52.7885	-52.9631	-53.5729	-54.6256	-55.4829	-56.0721	-57.0732	-58.3203	-59.1471	-59.4237	-59.8298	-59.7594	-58.4718	-57.587	-57.3353	-57.5974	-58.3863	-60.2711	-59.1855	-58.6747	-58.7829	-58.9528	-58.781	-58.2406	-57.1892	-55.9232	-54.969	-54.5286	-54.5887	-55.1077	-56.1603	-57.8605	-60.823	-58.5418	-57.5096	-56.0277	-54.9088	-54.1315	-53.8166	-54.1394	-55.2123	-57.2032	-58.5748
-53.6281	-53.0171	-52.9923	-53.365	-53.4903	-53.3384	-53.6178	-54.3247	-55.0511	-55.9625	-57.2114	-57.8956	-57.8532	-58.1266	-58.8285	-59.4581	-59.6892	-59.8135	-59.4933	-58.807	-58.5417	-58.6196	-59.0786	-60.2867	-64.1827	-61.2772	-60.113	-59.987	-60.0642	-59.4767	-58.1966	-56.6908	-55.3459	-54.4631	-54.1405	-54.39	-55.2414	-56.6815	-59.0228	-64.9491	-59.7545	-58.4337	-57.6203	-56.7585	-55.6382	-54.6687	-54.273	-54.5671	-55.6364	-56.9029
-54.1989	-53.5767	-53.343	-53.3247	-53.5703	-54.135	-55.2555	-56.6573	-57.38	-57.8519	-58.7157	-59.2496	-59.0653	-59.2159	-59.9635	-60.867	-61.4979	-61.8732	-61.5491	-61.1645	-61.2842	-61.477	-61.8716	-63.2055	-68.197	-64.0151	-62.2136	-61.7265	-61.5723	-60.6608	-58.8951	-57.1455	-55.9484	-55.3782	-55.4191	-56.078	-57.4497	-59.1368	-61.4657	-68.9722	-62.3616	-61.4872	-61.3414	-60.2193	-58.3417	-56.488	-55.1992	-54.5903	-54.6926	-55.4017
-55.1686	-55.253	-55.1905	-54.7692	-54.7402	-55.2702	-56.4454	-57.916	-58.4297	-58.5624	-59.2966	-60.1785	-59.9073	-59.8851	-60.5366	-61.4155	-62.0657	-62.5199	-62.2161	-61.9695	-62.3021	-62.544	-62.8261	-63.8931	-67.5898	-64.3198	-62.7361	-62.174	-62.0327	-61.5236	-60.0446	-58.3713	-57.3498	-57.0523	-57.4215	-58.5201	-60.5324	-62.1748	-63.3162	-68.632	-64.1529	-64.2815	-64.6809	-62.9237	-60.3763	-58.1045	-56.4674	-55.5221	-55.2666	-55.7203
-56.4529	-57.1365	-57.2528	-56.613	-56.2047	-56.0763	-56.6894	-57.7657	-58.406	-59.0567	-60.5589	-62.5231	-61.7171	-60.653	-60.3167	-60.4083	-60.2162	-60.1235	-59.7395	-59.5931	-60.0024	-60.4584	-61.0266	-62.0371	-63.8977	-62.5803	-61.7963	-61.4259	-61.4889	-61.6292	-60.8581	-59.4939	-58.4117	-58.1214	-58.5158	-59.733	-62.0096	-63.4449	-63.4352	-65.6241	-64.6291	-65.7301	-65.8444	-63.5794	-60.9113	-58.8711	-57.5575	-56.951	-57.0569	-58.0286
-57.7962	-58.3642	-58.6184	-58.5635	-58.4395	-57.3196	-57.2643	-57.8742	-58.7537	-60.1111	-62.4746	-65.5212	-64.5189	-62.4358	-61.1793	-60.7984	-59.1028	-57.8798	-57.0147	-56.6223	-56.7915	-57.3019	-58.1459	-59.289	-60.5044	-60.8632	-61.0178	-60.627	-60.6989	-61.1041	-61.2767	-60.6042	-58.9425	-58.3725	-58.4712	-59.3152	-61.0711	-62.2196	-62.2043	-63.2605	-64.5326	-66.1522	-64.8716	-62.5368	-60.3716	-58.9658	-58.2855	-58.2914	-59.0518	-60.9527
-59.7219	-59.8145	-60.2862	-61.467	-62.223	-59.6906	-58.9654	-59.1414	-59.9708	-61.4646	-63.7926	-66.6939	-66.3818	-64.612	-63.7522	-64.3349	-61.1137	-58.61	-56.8634	-55.7686	-55.3386	-55.4558	-56.084	-57.1522	-58.5082	-60.2765	-61.4051	-60.6093	-60.5529	-61.1687	-62.8204	-62.9682	-60.0919	-59.1127	-58.9184	-59.3663	-60.4434	-61.1859	-61.3371	-62.1603	-64.0078	-65.566	-63.1738	-61.186	-59.7698	-59.0273	-58.9012	-59.3669	-60.5221	-62.8489
-62.5573	-61.9578	-62.273	-64.0054	-65.2155	-61.8676	-60.8567	-60.912	-61.7569	-63.2772	-65.0219	-66.2886	-66.4334	-65.7605	-65.9916	-67.8929	-64.3063	-61.2733	-58.8389	-57.0387	-56.0135	-55.4857	-55.4535	-56.0883	-57.3948	-59.8019	-61.499	-60.6056	-60.7976	-62.0921	-65.6353	-65.4032	-61.6988	-60.5796	-60.4283	-60.9246	-61.8758	-62.2464	-61.9336	-62.1843	-63.4974	-64.5566	-62.4677	-61.1456	-60.4254	-60.2201	-60.52	-61.1827	-62.2873	-64.0329
-64.7179	-63.2357	-62.7821	-63.6945	-64.4629	-62.108	-61.6847	-62.2807	-63.7212	-65.8158	-67.1979	-66.1271	-65.5939	-65.2655	-65.7824	-67.6071	-65.3022	-62.9806	-60.6712	-58.8534	-57.975	-56.9124	-55.8129	-55.6177	-56.2327	-57.967	-59.4564	-59.2968	-60.2333	-62.533	-67.7823	-65.2822	-62.1522	-61.3663	-61.506	-62.2129	-63.2211	-63.4029	-62.7493	-62.7528	-63.7952	-64.6675	-63.4576	-62.7607	-62.6141	-62.9623	-63.8975	-64.5809	-65.5458	-66.4427
-64.825	-62.6977	-61.502	-61.2885	-61.4065	-60.6761	-61.0824	-62.3585	-64.4754	-67.1161	-68.2616	-65.6198	-64.1329	-63.3658	-63.3515	-64.1166	-63.3122	-62.1679	-60.7573	-59.8543	-60.256	-59.0823	-56.753	-55.6265	-55.3154	-55.8734	-56.7355	-57.3376	-58.8227	-61.6306	-67.2966	-63.0797	-61.263	-61.0243	-61.4329	-62.0645	-62.6732	-62.6312	-62.1557	-62.4329	-63.7091	-64.8123	-64.3018	-64.1561	-64.6358	-65.838	-68.0854	-68.07	-68.8521	-69.3162
-64.3667	-61.6682	-60.0306	-59.1913	-58.9111	-58.9171	-59.6017	-61.0023	-63.1018	-65.4138	-66.191	-63.8014	-62.2916	-61.3925	-60.9322	-60.8484	-60.6018	-60.2227	-59.7288	-59.8651	-61.5287	-60.7227	-57.9489	-56.318	-55.4282	-55.258	-55.6355	-56.4091	-57.825	-60.0455	-63.9121	-60.6545	-59.996	-60.2996	-60.9775	-61.4845	-61.5907	-61.1615	-60.7733	-61.0529	-62.1894	-63.269	-63.2669	-63.7664	-65.0086	-67.3694	-71.535	-69.6048	-69.7665	-69.9378
-65.1719	-61.613	-59.6077	-58.5089	-58.0744	-58.2024	-58.8433	-60.0792	-61.8313	-63.5482	-64.2534	-62.9744	-62.1425	-61.7709	-61.1261	-60.6621	-60.4702	-60.4048	-60.0166	-60.2344	-61.6863	-61.3647	-59.4041	-57.7911	-56.683	-56.2308	-56.3718	-57.04	-58.1727	-59.3781	-60.6238	-59.0411	-58.9121	-59.4935	-60.429	-61.2155	-61.6176	-60.9666	-60.4346	-60.4611	-61.3692	-62.1212	-61.7729	-62.4211	-63.9741	-66.9317	-72.0814	-68.7608	-68.1996	-67.8807
-65.6979	-61.7928	-59.8017	-58.8759	-58.7566	-59.2821	-60.0227	-61.2077	-62.8704	-64.5276	-65.6412	-64.9257	-64.6812	-65.4637	-64.2028	-63.5005	-63.5182	-63.7173	-62.6898	-62.103	-62.3042	-62.0421	-61.0364	-59.5961	-58.4116	-57.8125	-57.7794	-58.231	-58.972	-59.3744	-59.0233	-58.1063	-58.0313	-58.6637	-59.8318	-61.3262	-62.9598	-62.4306	-61.7532	-61.6181	-62.8072	-63.2394	-61.2802	-61.0686	-61.9285	-64.0883	-67.9651	-65.5945	-65.0045	-64.2901
-63.4525	-60.7421	-59.6072	-59.3155	-59.9298	-61.1746	-61.9042	-62.7196	-64.0871	-65.7053	-67.1175	-66.6491	-67.0212	-69.6525	-66.9515	-65.7892	-65.9518	-66.3435	-64.8822	-63.6454	-62.918	-62.4011	-61.78	-60.6235	-59.5881	-59.0501	-58.985	-59.1649	-59.2357	-58.9197	-58.0928	-57.4276	-57.4695	-58.2299	-59.5832	-61.6241	-64.3455	-64.4702	-63.7774	-63.0606	-64.1887	-64.1534	-60.7592	-59.47	-59.2495	-59.9974	-61.7514	-61.172	-61.0834	-60.4223
-60.0667	-59.4384	-59.5956	-59.5481	-60.3653	-61.7249	-61.9592	-61.9033	-62.3893	-63.3422	-64.4305	-64.4191	-65.3992	-69.2172	-65.5969	-64.0872	-64.0477	-64.3724	-63.4218	-62.6074	-62.2609	-62.0336	-61.8427	-61.085	-60.2031	-59.8067	-59.8384	-59.8536	-59.3625	-58.5655	-57.8054	-57.4995	-57.8977	-58.9928	-60.2993	-62.0152	-64.629	-66.0159	-65.5734	-63.5396	-63.4827	-62.6622	-59.4115	-57.7825	-57.0229	-56.9722	-57.5654	-57.9321	-58.303	-58.035
-59.0072	-60.1262	-61.3206	-60.358	-60.0913	-60.4165	-59.9297	-59.1987	-58.8961	-59.0742	-59.5757	-59.7427	-60.4506	-63.178	-60.4378	-59.3346	-59.286	-59.7036	-59.9106	-60.47	-61.983	-62.5622	-62.8431	-62.1899	-60.9393	-60.2902	-60.1584	-59.9736	-59.3551	-58.6681	-58.3678	-58.6904	-59.8069	-61.6216	-62.7311	-63.2327	-64.5489	-66.4663	-66.2191	-63.3926	-62.2534	-60.8329	-58.4515	-56.9445	-56.1208	-55.9093	-56.253	-56.9236	-57.5993	-57.8222
-61.2472	-63.0454	-64.7805	-62.4974	-60.5166	-59.4277	-58.3843	-57.5128	-57.0665	-57.0677	-57.4039	-57.3461	-56.9782	-57.5019	-56.0981	-55.6237	-55.8336	-56.5799	-57.7709	-59.7112	-63.5928	-64.3974	-64.3846	-63.4336	-61.6965	-60.749	-60.4025	-59.8748	-59.2271	-58.888	-59.1308	-60.1304	-62.0403	-64.643	-65.6615	-64.8166	-64.3342	-65.0475	-64.5735	-62.4141	-61.3283	-59.9391	-58.1544	-56.7846	-55.9946	-55.7963	-56.1549	-56.9461	-57.7536	-58.4251
-65.4951	-66.6099	-68.3348	-65.3756	-62.0965	-60.1504	-58.8887	-58.1782	-58.0171	-58.3513	-59.0588	-58.8032	-57.3584	-56.3885	-55.4484	-55.1361	-55.3949	-56.232	-57.7184	-60.1885	-65.1595	-65.6138	-65.2067	-64.0335	-62.3837	-61.7222	-61.5743	-60.6262	-59.578	-59.1286	-59.3705	-60.4179	-62.3809	-64.987	-66.0297	-64.7073	-63.0769	-62.2452	-61.3639	-60.1921	-59.5461	-58.5631	-57.3124	-56.3198	-55.8236	-55.8976	-56.6082	-57.6835	-58.1811	-58.827
-69.3792	-69.1044	-70.007	-66.9177	-63.2762	-61.2363	-60.1178	-59.6735	-59.846	-60.6143	-61.9467	-61.7394	-59.6411	-58.2282	-57.423	-57.1343	-57.3028	-57.9468	-59.1622	-61.3122	-65.4509	-65.828	-66.1111	-64.8679	-63.2845	-62.8348	-62.7539	-61.3996	-59.8233	-58.9204	-58.7086	-59.2322	-60.5286	-62.4199	-63.5114	-62.659	-61.0187	-59.6903	-58.7253	-58.0735	-57.6676	-57.0531	-56.4041	-56.0713	-56.2254	-57.0035	-58.7078	-60.3462	-59.6148	-59.1804
-70.4487	-69.1359	-68.6026	-65.8035	-62.8955	-61.3241	-60.5775	-60.3351	-60.5558	-61.4591	-63.1304	-63.1957	-61.2787	-60.3132	-60.0484	-60.1066	-60.3366	-60.7711	-61.581	-63.2619	-66.0836	-66.1841	-66.9398	-65.4913	-63.6038	-62.7216	-62.0457	-60.528	-58.945	-57.9539	-57.5804	-57.8244	-58.5278	-59.8328	-61.0607	-60.8546	-59.6797	-58.6792	-58.1202	-57.9575	-57.7881	-57.3024	-56.9361	-57.0122	-57.6761	-59.1422	-61.9964	-63.9129	-61.3911	-59.392
-68.843	-67.4625	-66.1339	-63.9832	-62.2204	-61.2831	-61.0279	-60.7333	-60.2861	-60.6153	-61.7373	-61.9887	-61.1059	-61.1042	-61.643	-62.1765	-62.4522	-62.6305	-63.0193	-64.2524	-66.1205	-65.5289	-65.5961	-64.3005	-62.8532	-61.8951	-60.5437	-59.1592	-58.0528	-57.4759	-57.495	-58.0297	-58.158	-58.912	-60.0237	-60.0907	-59.3541	-58.9417	-59.0165	-59.4135	-59.45	-58.847	-58.3181	-58.2574	-58.8473	-60.326	-63.3261	-64.7867	-61.5984	-59.2456
-67.008	-66.3854	-65.2076	-63.4675	-62.385	-61.9496	-62.3269	-61.8212	-60.0912	-59.3771	-59.4569	-59.6025	-59.6832	-60.4387	-61.5569	-62.2899	-62.2412	-61.9462	-61.8216	-62.3908	-63.3962	-62.7641	-62.5674	-62.3089	-62.4842	-62.5414	-60.9626	-59.773	-59.1125	-59.0146	-59.6205	-60.6957	-59.799	-59.4959	-59.8448	-59.7684	-59.4178	-59.5367	-60.1097	-60.8968	-60.8805	-59.9971	-59.2023	-58.8372	-59.0465	-59.9644	-61.9352	-62.8031	-60.9524	-60.2564
-66.6652	-66.4512	-65.1177	-63.2485	-62.197	-61.8892	-62.591	-61.9782	-59.5057	-58.2089	-57.7516	-57.8615	-58.4691	-59.6792	-61.2095	-61.8874	-61.1174	-60.1677	-59.5341	-59.4773	-59.8653	-59.892	-60.4184	-61.4775	-63.1311	-64.4604	-63.2137	-62.1225	-61.5516	-61.5475	-62.35	-63.6562	-62.0725	-60.9843	-60.589	-60.2286	-60.0595	-60.4079	-61.1881	-62.2585	-62.0178	-60.7933	-59.9626	-59.6668	-59.8676	-60.4441	-61.3056	-62.0052	-62.1871	-64.1306
-68.185	-67.3468	-64.5307	-62.2376	-60.8348	-60.1932	-60.4816	-60.0132	-58.095	-57.1015	-56.9013	-57.3626	-58.4556	-60.1614	-62.2142	-62.7589	-61.1627	-59.5863	-58.5638	-58.1709	-58.3322	-58.9036	-60.241	-62.0717	-63.4518	-65.0756	-64.5359	-63.3921	-62.5373	-62.186	-62.5901	-63.5534	-62.5224	-61.8601	-61.5233	-61.0743	-60.9002	-61.1894	-61.7177	-62.7752	-62.445	-61.2741	-60.8555	-61.1731	-61.949	-62.6803	-62.8164	-63.3633	-64.6582	-67.9649
-69.4909	-68.6298	-63.87	-61.2409	-59.6078	-58.7366	-58.6947	-58.9566	-57.937	-57.2962	-57.4617	-58.2987	-59.8137	-62.0328	-64.7742	-65.1987	-62.8617	-60.7434	-59.3071	-58.6586	-58.6911	-59.4437	-61.3087	-63.3408	-62.7071	-63.3512	-63.0803	-61.7891	-60.6794	-60.0815	-60.1082	-60.7011	-60.7537	-61.045	-61.2761	-61.1496	-61.324	-61.751	-61.3491	-61.7054	-61.4347	-60.8555	-60.949	-61.8375	-63.1352	-64.0901	-63.919	-64.325	-65.978	-68.0937
-67.3147	-67.8606	-63.0136	-60.7894	-59.5251	-59.0411	-59.4828	-61.1378	-60.361	-59.3216	-59.3017	-60.0368	-61.5422	-63.9649	-67.3481	-67.9111	-65.3158	-62.826	-60.7045	-59.5787	-59.2581	-59.7839	-61.5881	-63.2913	-60.8969	-60.2818	-59.756	-58.6684	-57.8957	-57.6892	-57.8649	-58.5585	-59.3165	-60.0104	-60.6031	-61.1082	-62.2813	-63.4547	-61.7727	-61.16	-60.9928	-60.9293	-60.6847	-61.2393	-62.2778	-63.172	-63.3691	-64.2926	-66.7596	-66.7095
-63.0978	-64.5911	-61.9415	-60.8523	-60.2344	-60.2271	-61.1816	-63.7239	-62.8935	-61.3406	-60.8249	-61.0438	-62.0269	-64.0046	-67.2509	-68.2433	-66.6723	-64.4342	-61.5712	-59.8589	-59.0261	-59.0142	-60.059	-61.036	-58.877	-57.9653	-57.4875	-57.1256	-57.2971	-58.13	-58.6334	-59.5831	-60.5643	-60.9383	-61.2943	-62.0338	-63.8559	-65.65	-63.4569	-62.5551	-62.7922	-62.999	-61.4948	-60.9242	-61.071	-61.5724	-62.2347	-63.8036	-67.1044	-66.239
-60.9054	-62.1065	-61.5756	-61.3397	-60.9538	-60.8964	-61.6443	-63.7112	-63.3267	-62.119	-61.3456	-61.0482	-61.3401	-62.3387	-64.3312	-65.4044	-65.4329	-64.0261	-61.145	-59.379	-58.4983	-58.363	-58.9586	-59.6226	-58.8436	-58.3436	-58.199	-58.5466	-59.6654	-61.6081	-61.8796	-62.4444	-63.0803	-62.8393	-62.6021	-62.9178	-64.273	-65.7728	-64.407	-63.9334	-64.5323	-64.7365	-62.264	-60.7885	-60.1661	-60.2007	-60.8508	-62.4027	-65.4548	-65.6293
-61.2891	-61.8758	-61.7819	-61.535	-61.0052	-60.7409	-61.1619	-62.5039	-63.0373	-62.7285	-61.9157	-61.3269	-61.1998	-61.2144	-61.5043	-61.8062	-62.2175	-61.5111	-59.6678	-58.7164	-58.5813	-59.1322	-60.1565	-61.1159	-61.2669	-60.9552	-60.8358	-61.3665	-62.7194	-64.7546	-64.305	-63.9379	-63.8678	-63.2365	-62.5563	-62.3922	-62.949	-63.7564	-63.432	-63.1936	-63.3633	-63.0858	-60.8419	-59.3889	-58.6596	-58.56	-59.0769	-60.3322	-62.6271	-64.2155
-62.5186	-62.7873	-61.9864	-61.1354	-60.3731	-60.0554	-60.4355	-61.5979	-62.9354	-63.5624	-62.8068	-62.1511	-62.0393	-61.4772	-60.482	-59.7794	-59.5988	-59.2427	-58.6547	-58.7261	-59.5232	-60.949	-62.5503	-63.6618	-63.9484	-63.5852	-63.3893	-63.9968	-64.9597	-65.4969	-64.6143	-63.8529	-63.5277	-62.8938	-61.6719	-61.0098	-60.9283	-61.1589	-61.1579	-60.8425	-60.4315	-59.7887	-58.4913	-57.705	-57.39	-57.4527	-57.9007	-58.8918	-60.6078	-62.6964
-63.2737	-63.2795	-61.7899	-60.388	-59.4246	-59.0583	-59.4034	-60.5192	-62.2524	-63.8213	-63.1414	-62.3057	-62.2234	-61.5438	-60.2432	-59.347	-59.0995	-59.2019	-59.352	-59.8594	-60.9739	-62.6529	-64.3075	-65.1864	-65.3575	-65.2259	-65.4385	-66.726	-67.4808	-65.7887	-64.753	-64.2471	-64.3377	-63.9385	-61.7775	-60.4109	-59.7723	-59.6136	-59.6029	-59.4336	-59.1681	-58.7629	-58.249	-58.054	-58.1349	-58.2645	-58.442	-58.9662	-60.0859	-61.8479
-63.3401	-62.6891	-60.9988	-59.4782	-58.4815	-58.0902	-58.3486	-59.3105	-61.0298	-63.0828	-62.4204	-61.2707	-60.9944	-60.5882	-60.0096	-59.9893	-60.673	-61.6375	-61.9373	-62.0273	-62.5313	-63.5586	-64.7005	-65.3356	-65.6708	-66.1361	-67.0498	-68.949	-69.5933	-66.5576	-65.3388	-64.9724	-65.3736	-65.1704	-62.5546	-60.9507	-60.254	-60.1857	-60.3996	-60.5762	-60.7455	-60.6176	-60.2204	-60.0191	-60.0679	-60.0198	-59.8035	-59.7731	-60.2402	-61.3897
-64.5626	-63.1843	-61.3696	-59.7507	-58.6887	-58.2181	-58.3156	-58.9977	-60.3417	-62.0883	-61.5158	-60.333	-59.9768	-60.0241	-60.4501	-61.5908	-63.476	-65.3131	-65.2665	-64.4335	-63.8364	-63.7638	-64.1388	-64.6129	-65.2575	-66.2128	-67.5196	-69.0114	-69.1448	-66.4895	-65.2898	-64.7814	-64.943	-64.7847	-62.9747	-62.0555	-61.9559	-62.3859	-62.8615	-62.9496	-62.8768	-62.4401	-61.6082	-60.9591	-60.6847	-60.479	-60.2006	-60.1035	-60.2734	-61.0033
-69.0236	-67.39	-64.9641	-62.7047	-61.2593	-60.5351	-60.3844	-60.7716	-61.7528	-63.0697	-62.5316	-61.2919	-60.8071	-60.8509	-61.5008	-62.9466	-65.1365	-67.0868	-66.6264	-65.2863	-64.1188	-63.4531	-63.3931	-63.8662	-64.6559	-65.4454	-66.5634	-67.269	-67.0351	-65.655	-64.8541	-64.3435	-64.2415	-64.1685	-63.5597	-63.511	-64.0294	-64.76	-65.0883	-64.4009	-63.3398	-62.251	-61.1256	-60.3525	-60.1164	-60.1793	-60.3177	-60.8638	-61.0465	-61.4408
-75.4144	-73.9221	-70.3454	-67.0985	-65.1613	-64.1605	-63.7933	-63.964	-64.7037	-65.8058	-65.3251	-64.1095	-63.4528	-62.7516	-62.4848	-63.0002	-64.2155	-65.3686	-64.9127	-64.0072	-63.3489	-63.088	-63.2091	-63.9389	-64.701	-64.5583	-64.8101	-64.9336	-64.7791	-64.405	-64.12	-63.8124	-63.6987	-63.7518	-63.7836	-64.1616	-64.9113	-65.5388	-65.6483	-64.1452	-62.44	-61.1887	-60.4229	-60.2699	-60.8934	-61.8084	-62.2787	-63.6058	-63.5072	-63.1045
-78.428	-77.2046	-73.0548	-69.5487	-67.6017	-66.6172	-66.2522	-66.324	-66.7103	-67.4598	-67.3697	-66.9354	-66.6503	-65.0926	-63.5046	-62.6598	-62.5197	-62.7053	-62.5459	-62.5094	-62.8723	-63.4393	-63.807	-64.518	-64.9822	-63.844	-62.9466	-62.4172	-62.149	-62.0313	-61.9714	-61.8253	-61.77	-61.8783	-62.1182	-62.6741	-63.5262	-64.223	-65.2081	-63.0392	-61.5051	-60.7686	-60.7929	-61.6269	-63.5678	-65.4511	-65.3164	-66.5409	-65.8829	-64.7174
-75.3011	-74.4256	-71.2507	-68.7297	-67.4146	-66.8641	-66.8692	-67.1045	-67.1141	-67.3218	-67.5563	-68.0214	-68.3767	-66.5813	-64.3062	-62.6339	-61.6406	-61.2384	-61.2453	-61.7356	-62.723	-63.7549	-64.081	-64.3463	-64.4667	-63.1555	-61.4341	-60.2508	-59.5664	-59.244	-59.1673	-59.2041	-59.3316	-59.4354	-59.6811	-60.3186	-61.3717	-62.7499	-66.0748	-62.8411	-61.4599	-61.1065	-61.5804	-62.9185	-65.4744	-67.5591	-66.3281	-66.51	-65.6235	-64.5826
-70.3058	-69.7603	-68.0757	-66.7543	-66.0062	-65.7957	-66.1014	-66.4842	-66.2178	-65.9285	-66.0342	-66.6727	-67.3453	-65.9674	-63.9061	-62.1635	-60.9274	-60.2959	-60.2593	-60.7968	-61.8365	-62.9856	-63.5247	-63.8154	-64.1517	-63.3999	-61.173	-59.5845	-58.6409	-58.219	-58.239	-58.6182	-59.0725	-59.0499	-58.9926	-59.4107	-60.4585	-62.3541	-67.2941	-63.5631	-62.1966	-61.7433	-62.0263	-63.0643	-64.989	-66.3248	-64.8347	-64.1827	-63.4344	-62.9458
-67.16	-66.9879	-66.3675	-65.6898	-64.8861	-64.3533	-64.2845	-64.3558	-63.9431	-63.5129	-63.5191	-64.139	-65.3281	-64.333	-62.5805	-61.1372	-60.0834	-59.5589	-59.6025	-60.1986	-61.2812	-62.7675	-64.0224	-64.817	-65.2354	-64.7739	-62.3265	-60.6498	-59.7403	-59.4515	-59.6453	-60.2133	-60.8312	-60.6534	-60.2548	-60.3126	-61.0437	-62.5413	-66.4434	-64.1183	-63.2652	-62.6349	-62.4565	-62.8343	-63.6783	-64.0583	-62.9318	-62.0216	-61.3899	-61.2029
-65.5118	-65.8356	-65.9865	-65.624	-64.4961	-63.3285	-62.5095	-62.0303	-61.6134	-61.439	-61.7675	-62.8481	-65.3731	-64.4188	-62.3411	-61.1014	-60.3911	-60.2175	-60.6188	-61.5622	-62.9275	-65.2199	-67.0851	-67.7227	-66.9479	-65.912	-63.7441	-62.373	-61.7703	-61.8137	-62.0906	-62.2839	-62.652	-62.505	-62.2313	-62.3633	-63.0723	-63.7577	-65.3395	-64.7347	-64.4357	-63.7034	-63.071	-62.7255	-62.614	-62.2756	-61.335	-60.4232	-59.8929	-59.8744
-65.0924	-65.9017	-66.4937	-66.2673	-65.123	-63.7201	-62.3648	-61.4436	-61.0113	-61.0951	-61.7973	-63.423	-67.1643	-66.8834	-64.2323	-62.9809	-62.5421	-62.7258	-63.5909	-64.9625	-66.2897	-69.2372	-70.7684	-70.1489	-67.8922	-66.2218	-64.7109	-63.9854	-64.0094	-64.7418	-65.2486	-64.7942	-64.7547	-64.653	-64.6464	-65.1386	-66.2143	-66.1196	-65.7598	-65.4476	-65.1728	-64.5029	-63.749	-62.8521	-61.8809	-60.9517	-59.9935	-59.2464	-58.9679	-59.214
-66.1963	-67.5042	-68.2978	-68.0812	-67.2239	-66.0104	-64.2366	-62.7928	-62.0549	-62.0122	-62.6673	-64.2836	-67.9222	-69.5786	-66.7184	-65.3673	-65.0925	-65.5635	-66.8938	-68.5604	-69.0019	-71.3447	-71.6979	-69.7164	-67.2188	-65.7305	-64.9903	-65.0078	-65.7635	-67.2896	-68.331	-67.9078	-68.0445	-67.7757	-67.368	-67.67	-68.6619	-67.9394	-66.5719	-65.9105	-65.525	-65.1268	-64.7199	-63.6797	-62.0555	-60.6808	-59.6909	-59.1623	-59.1973	-59.7812
-68.3172	-70.0219	-71.143	-70.9259	-69.9013	-68.6776	-66.4225	-64.3585	-63.0896	-62.5998	-62.826	-63.9337	-66.5377	-69.6673	-67.2073	-66.0284	-65.9568	-66.6256	-68.1927	-69.864	-69.3543	-70.2771	-70.2153	-67.8585	-65.8102	-64.7927	-64.5315	-64.9511	-66.044	-67.8572	-69.4467	-70.1498	-71.4483	-70.8991	-69.3189	-68.7107	-68.8913	-68.0144	-66.7975	-66.2361	-65.9235	-65.6225	-65.4207	-64.4405	-62.6774	-61.3363	-60.5001	-60.1564	-60.4204	-61.2662
-70.8527	-72.6943	-74.1909	-73.6327	-71.2882	-69.4057	-66.8417	-64.572	-62.9487	-62.0834	-61.8555	-62.342	-63.8078	-66.4958	-65.3377	-64.993	-65.3381	-65.97	-67.1873	-68.4648	-68.0753	-68.5984	-69.7743	-67.6339	-65.52	-64.4153	-63.9852	-64.1833	-65.0108	-66.4901	-68.2342	-70.0971	-72.5925	-71.7527	-69.0986	-67.6651	-67.1113	-66.4812	-65.9434	-65.7878	-65.5991	-65.1109	-64.7267	-63.9872	-62.9368	-62.4198	-61.9991	-61.6557	-61.8816	-62.6857
-73.3333	-75.2251	-76.4765	-74.8531	-71.0042	-68.4138	-66.0277	-64.4773	-62.6299	-61.7159	-61.3651	-61.568	-62.3845	-64.074	-64.5993	-65.0954	-65.8596	-66.1799	-66.618	-67.2271	-67.2995	-68.1378	-70.5274	-68.7801	-66.5043	-64.9428	-63.8836	-63.4113	-63.5647	-64.3549	-65.7108	-67.7462	-70.5594	-69.4788	-66.5035	-64.8435	-64.0543	-63.6655	-63.6031	-63.7836	-63.7902	-63.4071	-63.1834	-63.1792	-63.4849	-64.1352	-64.0646	-63.3112	-63.1184	-63.5553
-74.5459	-76.095	-76.3145	-73.7481	-69.989	-67.7342	-66.3699	-67.3089	-64.3615	-63.5384	-63.4158	-63.7839	-64.5486	-66.0628	-68.0642	-67.8461	-68.4538	-68.3825	-68.21	-68.2754	-67.9522	-68.0433	-69.7256	-68.5871	-66.8557	-65.1119	-63.5207	-62.4529	-62.0089	-62.1996	-63.0292	-64.6809	-67.5537	-66.3971	-63.4571	-61.9431	-61.2473	-61.0967	-61.4003	-61.9525	-62.2681	-62.3249	-62.6694	-63.6027	-65.0695	-65.7559	-65.5069	-64.2668	-63.664	-63.8025
-73.4931	-74.0133	-73.4311	-71.2761	-69.1093	-68.2029	-68.5738	-73.8025	-68.2715	-67.3212	-67.481	-68.1195	-69.0121	-70.9662	-74.3057	-71.2869	-70.8367	-70.3552	-70.0502	-70.1524	-68.9539	-67.2905	-67.0267	-66.0801	-64.9588	-63.4162	-61.8335	-60.7584	-60.3028	-60.4373	-61.1024	-62.3961	-65.2081	-64.2485	-61.6836	-60.6458	-60.4471	-60.9078	-61.9191	-63.0872	-63.6035	-63.7469	-64.2208	-65.5473	-67.3603	-66.1842	-65.1472	-63.8196	-63.2098	-63.3505
-70.375	-70.1441	-69.7486	-68.9633	-68.3289	-68.4903	-69.977	-77.7639	-70.6269	-69.556	-69.8573	-70.6034	-71.5888	-73.9241	-77.8447	-72.4358	-70.6631	-69.6181	-69.2025	-69.4606	-67.8207	-65.0703	-63.5009	-62.3201	-61.3879	-60.3226	-59.399	-59.0208	-59.2381	-59.9491	-60.8829	-61.4711	-63.1955	-62.5924	-61.1204	-60.9386	-61.5935	-62.9811	-64.9003	-66.5996	-66.9682	-66.631	-66.4448	-67.1861	-68.4312	-65.4255	-63.754	-62.6741	-62.2717	-62.3968
-66.5298	-66.4425	-66.7509	-67.0522	-66.9635	-67.0682	-67.9453	-73.4826	-68.1451	-67.3814	-67.7207	-68.4808	-69.6093	-71.869	-74.8863	-69.9851	-67.6278	-66.1416	-65.3891	-65.2678	-63.8561	-61.6446	-60.2304	-59.2375	-58.5617	-58.1318	-58.1146	-58.6969	-59.9046	-61.6569	-63.5165	-62.6297	-62.5225	-61.9676	-61.4846	-61.9298	-63.1584	-65.1019	-67.383	-68.921	-68.7984	-67.8553	-66.806	-66.4338	-66.6525	-63.9731	-62.73	-62.248	-62.1677	-62.0583
-64.0107	-63.9688	-64.4508	-65.0147	-64.9455	-64.8346	-64.2148	-65.5119	-62.9284	-62.4916	-62.7528	-63.46	-64.6377	-66.4674	-68.1135	-65.3393	-63.4263	-62.1941	-61.6238	-61.1938	-60.3738	-59.5032	-59.0539	-58.6613	-58.2939	-58.1994	-58.635	-59.7365	-61.6046	-64.3532	-67.8132	-65.0796	-63.5064	-62.6736	-62.4466	-62.9463	-64.1568	-65.9712	-67.8095	-68.538	-67.8559	-66.5905	-65.2863	-64.4682	-64.278	-63.3401	-63.3304	-63.7118	-63.976	-63.4671
-63.0627	-62.5092	-62.5169	-62.8579	-63.0691	-63.7122	-62.0304	-60.6183	-59.1926	-58.74	-58.7172	-59.0936	-59.9132	-61.1181	-62.0163	-61.1512	-60.5299	-60.5357	-61.478	-61.1536	-60.451	-60.2667	-60.387	-60.2909	-59.889	-59.6007	-59.835	-60.7633	-62.5514	-65.4775	-69.8247	-66.3863	-64.4814	-63.6359	-63.4427	-63.783	-64.7169	-66.0691	-67.1848	-67.2125	-66.4471	-65.2574	-64.3602	-64.0075	-64.285	-64.897	-66.0379	-67.0218	-67.1673	-66.1412
-62.1433	-61.1402	-60.7302	-60.875	-61.4852	-63.0504	-61.3248	-59.3807	-58.4994	-58.2828	-58.0087	-57.8254	-57.9252	-58.4264	-59.0556	-59.4599	-60.3123	-61.9981	-65.4117	-65.0358	-63.3582	-62.5368	-62.2095	-61.8216	-61.1798	-60.644	-60.6086	-61.2344	-62.6626	-65.0589	-68.5605	-66.3414	-65.161	-64.7886	-64.743	-64.7761	-65.3049	-66.1463	-66.8137	-66.936	-67.145	-66.0073	-65.409	-65.5376	-66.3362	-67.7476	-69.4618	-70.5495	-70.1476	-68.7232
-61.3948	-59.9799	-59.2791	-59.1842	-59.7031	-61.1492	-60.3464	-59.5581	-59.8855	-60.7209	-60.7053	-60.0961	-59.2667	-58.9812	-59.2402	-60.014	-61.5221	-64.0894	-68.998	-68.6257	-66.206	-64.1403	-62.9435	-62.0254	-61.2489	-60.7777	-60.838	-61.5424	-62.9837	-65.0522	-67.222	-66.5938	-66.2617	-66.4939	-66.6001	-66.1076	-66.1549	-66.6454	-67.3608	-68.3463	-70.4094	-68.707	-67.5868	-67.4961	-68.1726	-69.5369	-71.1568	-72.1201	-71.5414	-70.2878
-62.9124	-60.4356	-59.179	-58.5911	-58.5825	-59.2776	-59.449	-60.0615	-61.6424	-63.7429	-64.6775	-64.074	-62.2502	-61.09	-60.6851	-60.9998	-62.106	-64.2277	-68.3676	-68.7817	-68.0918	-64.9444	-63.4975	-62.1097	-61.2679	-60.9162	-61.1055	-61.9137	-63.4327	-65.3545	-66.6809	-66.6209	-66.6001	-67.1059	-67.2895	-66.5646	-66.4925	-67.0629	-68.2204	-70.1546	-73.547	-71.2853	-69.3119	-68.543	-68.5851	-69.2958	-70.3687	-71.1948	-71.1516	-70.9192
-66.9083	-62.7549	-60.7655	-59.6197	-59.0982	-59.2212	-59.7396	-60.9029	-62.9029	-65.5865	-67.6632	-67.0947	-64.6166	-62.8339	-61.8589	-61.5978	-62.055	-63.3473	-65.9642	-67.6724	-70.9045	-66.7862	-66.3177	-64.0436	-62.9322	-62.4972	-62.4652	-62.8445	-63.9178	-65.269	-65.8315	-65.4223	-65.1023	-65.286	-65.38	-65.0043	-65.2967	-66.2732	-67.9217	-70.3064	-73.5193	-71.8465	-69.8638	-68.7942	-68.4133	-68.5338	-69.0383	-69.7516	-70.4983	-71.7626
-69.8423	-64.8829	-62.593	-61.2525	-60.5968	-60.5937	-61.2034	-62.4304	-64.2787	-66.8585	-69.4742	-68.2677	-65.6556	-63.7044	-62.553	-62.0759	-62.2479	-63.1495	-65.0177	-67.4953	-73.4422	-69.6205	-71.56	-67.8801	-66.4781	-66.1785	-65.7701	-65.0445	-65.1637	-65.5525	-65.22	-64.1088	-63.1669	-62.7139	-62.5431	-62.5497	-63.1969	-64.4593	-66.3506	-68.7896	-71.2895	-70.9141	-69.7644	-69.0617	-68.8502	-68.8145	-68.8764	-69.2708	-70.2256	-72.2219
-69.153	-65.1576	-63.2914	-62.2991	-61.9722	-62.2632	-63.161	-64.4969	-66.0448	-68.0762	-70.4266	-68.8344	-66.4667	-64.4677	-63.3557	-62.8942	-63.011	-63.8233	-65.4733	-67.407	-72.2382	-70.5666	-74.6174	-70.6319	-69.6655	-70.2861	-69.8032	-67.6973	-66.799	-66.3273	-65.2969	-63.6294	-62.2252	-61.3275	-60.9208	-61.025	-61.8274	-62.9719	-64.6329	-66.8606	-68.9798	-69.5312	-69.2395	-69.168	-69.4727	-69.6339	-69.3484	-68.9848	-69.1596	-70.3739
-66.6061	-64.0801	-62.8651	-62.3984	-62.5375	-63.2475	-64.5136	-65.9435	-67.0793	-68.3172	-70.0387	-69.6112	-67.8684	-65.7546	-64.7817	-64.4379	-64.5232	-65.2961	-66.8398	-67.271	-68.8052	-68.5744	-71.9909	-69.6062	-69.685	-71.3714	-71.338	-69.0042	-67.9417	-67.3352	-66.1319	-64.2106	-62.6696	-61.6544	-61.1875	-61.3429	-62.54	-63.023	-63.5889	-65.0156	-66.5955	-67.3831	-67.6445	-68.1445	-69.025	-69.7122	-69.5627	-68.34	-67.3391	-67.1595
-64.1882	-62.661	-61.8995	-61.7587	-62.1628	-63.0768	-64.4458	-65.7547	-66.4951	-67.1298	-68.3161	-69.38	-68.4789	-66.7144	-66.2104	-66.1348	-66.0809	-66.5524	-67.6749	-66.7658	-65.8855	-65.4074	-66.6411	-65.9671	-66.696	-68.63	-69.5017	-69.1004	-69	-68.7293	-67.7871	-66.0032	-64.6163	-63.6735	-63.2279	-63.4582	-65.4771	-64.8024	-63.4221	-63.4551	-64.0405	-64.5757	-65.1234	-66.0652	-67.4877	-68.9695	-69.9424	-68.1988	-66.3117	-65.1995
-62.9872	-62.2223	-61.7499	-61.7586	-62.2178	-63.0624	-64.1708	-65.1178	-65.4592	-65.5683	-66.0428	-67.1048	-66.8386	-66.1582	-66.232	-66.3183	-65.934	-65.6986	-65.8629	-64.5488	-63.2055	-62.464	-62.4567	-62.5549	-63.4975	-65.3272	-67.2638	-69.6623	-70.5701	-70.1464	-69.5255	-68.4133	-67.553	-66.8418	-66.218	-65.964	-68.012	-66.2363	-63.3542	-62.2529	-61.9775	-62.1607	-62.7496	-63.8885	-65.6494	-67.8906	-70.8065	-68.9931	-66.8225	-65.5958
-64.3347	-64.2039	-63.8884	-63.9497	-64.3495	-64.9771	-65.5705	-65.9275	-65.6979	-65.1085	-64.6577	-64.7115	-64.6454	-65.171	-64.9997	-64.5655	-63.7975	-63.0201	-62.5031	-61.6717	-61.1436	-60.7639	-60.432	-60.6901	-61.6934	-63.4869	-66.0264	-70.0524	-71.2964	-70.6288	-70.349	-70.0934	-69.9541	-69.7248	-68.7013	-67.145	-67.4776	-65.2407	-62.4589	-61.203	-60.7444	-60.8167	-61.2765	-62.2519	-63.8832	-66.3242	-70.4971	-69.2866	-67.8433	-67.4096
-67.2192	-67.4474	-67.2139	-67.2218	-67.4198	-67.7256	-67.6667	-67.2818	-66.5088	-65.4903	-64.687	-64.1292	-64.1168	-65.734	-64.3969	-62.7402	-61.6018	-60.7754	-60.353	-60.3783	-60.9994	-61.077	-60.337	-60.2249	-60.9184	-62.4124	-64.8273	-68.9668	-69.6005	-69.1314	-69.1379	-69.3342	-69.6562	-69.9759	-68.8769	-66.599	-65.1216	-63.0618	-61.314	-60.6096	-60.5128	-60.73	-60.9524	-61.4233	-62.424	-64.2216	-67.6995	-67.7699	-68.0015	-68.6366
-68.983	-69.262	-69.1414	-69.0555	-68.918	-68.8206	-68.2425	-67.3997	-66.5896	-65.9302	-65.9564	-65.2863	-64.878	-66.7695	-64.4229	-61.84	-60.4523	-59.7584	-59.6566	-60.2616	-61.5695	-61.9551	-61.1131	-60.434	-60.6572	-61.7345	-63.8578	-67.8982	-66.7928	-66.096	-66.0039	-66.1939	-66.6258	-67.2087	-66.7028	-65.6975	-63.5691	-61.7062	-60.6995	-60.5106	-60.7904	-61.1653	-61.1542	-61.1279	-61.5165	-62.5439	-64.572	-65.7878	-67.5168	-68.407
-69.049	-69.2766	-69.3752	-69.3065	-68.8596	-68.4219	-67.6881	-67.0301	-66.7994	-67.0849	-68.7643	-67.8294	-65.9275	-66.4073	-63.8228	-61.2637	-59.8557	-59.2154	-59.193	-59.8234	-61.0907	-61.8836	-62.3754	-61.0184	-60.7775	-61.3987	-63.0998	-66.8381	-64.3421	-63.195	-62.9643	-63.2174	-63.8265	-64.5506	-64.8953	-66.337	-63.7546	-61.4025	-60.3027	-60.0426	-60.2622	-60.5925	-60.5877	-60.5896	-61.0158	-62.0729	-63.3263	-64.7437	-66.7909	-67.2159
-68.0105	-68.3318	-68.7505	-68.8251	-68.295	-67.8197	-67.3151	-67.2312	-67.772	-68.8459	-71.5614	-70.5081	-67.4099	-66.3816	-63.8394	-61.5056	-59.9932	-59.2416	-59.1321	-59.6041	-60.6918	-62.1959	-65.2057	-62.6337	-61.6364	-61.3278	-61.8385	-63.945	-61.753	-60.8655	-60.9109	-61.534	-62.5177	-63.3825	-64.0476	-66.7452	-63.8134	-60.9926	-59.5188	-58.8629	-58.7564	-58.9569	-59.2649	-59.8545	-60.8914	-62.6785	-63.629	-64.2203	-65.4339	-65.5369
-66.4476	-66.6576	-66.9869	-67.0184	-66.6213	-66.3975	-66.366	-66.9341	-68.3762	-69.7447	-71.5511	-70.9164	-68.6717	-67.8593	-65.3119	-62.8808	-61.0743	-60.1109	-59.8788	-60.2351	-61.2677	-63.2895	-67.9457	-64.8622	-63.4809	-62.1503	-61.0653	-60.8779	-59.3839	-58.8149	-59.01	-59.7757	-60.8607	-61.665	-62.038	-63.9391	-61.8301	-59.8403	-58.5496	-57.7506	-57.4811	-57.6712	-58.3929	-59.6856	-61.0972	-63.2133	-63.9072	-63.6468	-64.0063	-64.3447
-64.4306	-64.0596	-63.7207	-63.386	-63.0816	-63.1005	-63.5107	-64.7127	-67.4055	-68.8072	-68.3463	-67.9624	-67.4178	-67.6573	-65.442	-63.2477	-61.5998	-60.7547	-60.5119	-60.696	-61.4693	-63.2203	-67.2377	-65.5881	-64.9207	-63.3785	-61.326	-59.5656	-58.0068	-57.1782	-57.0347	-57.4788	-58.3001	-59.0273	-59.2242	-59.8805	-59.2127	-58.7231	-57.8639	-57.0009	-56.6536	-56.88	-57.9207	-59.707	-60.6844	-61.9213	-62.3159	-62.0504	-62.3958	-63.4168
-60.9865	-60.121	-59.2216	-58.5437	-58.2214	-58.3625	-59.0413	-60.6517	-64.2484	-65.5112	-63.2758	-62.6956	-62.8936	-63.5657	-62.2522	-61.0679	-60.3996	-60.2834	-60.2681	-60.2093	-60.4718	-61.4559	-63.7961	-63.8853	-64.1588	-63.1445	-61.0686	-58.7989	-57.0089	-55.8972	-55.4716	-55.6946	-56.4383	-57.4137	-57.6831	-57.4515	-57.3617	-57.5877	-56.7946	-55.7101	-55.2149	-55.4153	-56.5608	-58.4582	-58.6364	-58.5416	-58.5468	-58.6039	-59.2735	-60.8028
-56.3677	-55.4412	-54.4688	-53.7489	-53.4629	-53.6835	-54.4577	-56.079	-59.5528	-60.5553	-57.9988	-57.3291	-57.5478	-58.168	-57.8839	-57.9071	-58.4417	-59.2448	-59.5227	-59.1792	-58.8837	-59.1314	-60.2069	-60.9369	-61.6032	-61.1903	-59.5694	-57.4618	-55.7687	-54.7293	-54.3954	-54.7859	-55.8367	-57.3156	-57.5934	-56.4589	-55.8796	-55.8332	-54.8483	-53.6162	-53.0111	-53.1167	-54.0843	-55.6593	-55.3393	-54.5166	-54.1963	-54.3004	-54.9844	-56.4345
[truncated: 350 more columns]

[truncated: 54 more sheets: Fig. 3f, Fig. 3g, Fig. 3h, Fig. 3k, Fig. 4c, Fig. 4d, Fig.4e, Fig.4g, Fig.4j, Fig.5a, Fig.5b, Fig.5c, Supplementary Fig. 2, Supplementary Fig. 3, Supplementary Fig. 5a, Supplementary Fig. 5b, Supplementary Fig. 6a, Supplementary Fig. 6b, Supplementary Fig. 7b, Supplementary Fig. 7c …]
